# Supplementary material for: Nucleotide exchange is sufficient for Hsp90 functions in vivo
Source: Nat Commun. 2023 Apr 29;14:2489. doi: 10.1038/s41467-023-38230-0 (PMC10148809; doi:10.1038/s41467-023-38230-0)
Supplement: Supplementary file 4 — Source Data [file 41467_2023_38230_MOESM4_ESM.zip]

Archive with 22 entries (17 files):
- Source Data files/
- Source Data files/.DS_Store
- __MACOSX/
- __MACOSX/Source Data files/
- __MACOSX/Source Data files/._.DS_Store
- Source Data files/Uncropped blots/
- Source Data files/Uncropped blots/Uncropped loading control Fig3C.tif
- __MACOSX/Source Data files/Uncropped blots/
- __MACOSX/Source Data files/Uncropped blots/._Uncropped loading control Fig3C.tif
- Source Data files/Uncropped blots/Uncropped blot Fig3C.tif
- __MACOSX/Source Data files/Uncropped blots/._Uncropped blot Fig3C.tif
- Source Data files/Uncropped blots/Uncropped loading control SupFig1B.tif
- __MACOSX/Source Data files/Uncropped blots/._Uncropped loading control SupFig1B.tif
- Source Data files/Uncropped blots/Uncropped loading control SupFig3B.tif
- __MACOSX/Source Data files/Uncropped blots/._Uncropped loading control SupFig3B.tif
- Source Data files/Uncropped blots/Uncropped blot SupFig3B.tif
- __MACOSX/Source Data files/Uncropped blots/._Uncropped blot SupFig3B.tif
- Source Data files/Uncropped blots/Uncropped blot SupFig1B.tif
- __MACOSX/Source Data files/Uncropped blots/._Uncropped blot SupFig1B.tif
- __MACOSX/Source Data files/._Uncropped blots
- Source Data files/Source data file.xlsx
- __MACOSX/Source Data files/._Source data file.xlsx
