# Supplementary material for: Nucleotide exchange is sufficient for Hsp90 functions in vivo
Source: Nat Commun. 2023 Apr 29;14:2489. doi: 10.1038/s41467-023-38230-0 (PMC10148809; doi:10.1038/s41467-023-38230-0)
Supplement: Supplementary file 4 — Source Data [file 41467_2023_38230_MOESM4_ESM.zip › Source Data files/Source data file.xlsx]

## Sheet: Figure 1C
Raw data for Figure 1C: Blank corrected OD@600 nm of indicated cultures over time (hr). Each row is a biological replicate.
	hours	0	0.333333	0.666667	1	1.33333	1.66667	2	2.33333	2.66667	3	3.33333	3.66667	4	4.33333	4.66667	5	5.33333	5.66667	6	6.33333	6.66667	7	7.33333	7.66667	8	8.33333	8.66667	9	9.33333	9.66667	10	10.3333	10.6667	11	11.3333	11.6667	12	12.3333	12.6667	13	13.3333	13.6667	14	14.3333	14.6667	15	15.3333	15.6667
OD600	HSP82	0.068	0.095	0.138	0.132	0.151	0.164	0.151	0.172	0.193	0.222	0.242	0.257	0.286	0.293	0.352	0.377	0.387	0.442	0.458	0.495	0.537	0.541	0.591	0.639	0.7	0.764	0.848	0.906	0.958	1.059	1.164	1.273	1.393	1.446	1.601	1.712	1.831	1.923	2.018	2.03	2.036	2.107	2.118	2.113	2.153	2.16	2.154	2.184
		0.081	0.12	0.141	0.15	0.161	0.176	0.193	0.236	0.258	0.306	0.336	0.359	0.398	0.432	0.48	0.526	0.561	0.648	0.673	0.765	0.841	0.892	0.969	1.063	1.147	1.213	1.313	1.417	1.494	1.632	1.732	1.857	1.959	2.068	2.217	2.33	2.528	2.652	2.874	2.943	2.927	3.049	3.083	3.102	3.152	3.173	3.164	3.194
		0.087	0.126	0.155	0.167	0.187	0.229	0.231	0.277	0.292	0.329	0.365	0.392	0.419	0.458	0.494	0.52	0.555	0.6	0.637	0.693	0.742	0.784	0.857	0.869	0.968	1.07	1.099	1.205	1.299	1.456	1.592	1.744	1.858	2.021	2.185	2.27	2.473	2.542	2.725	2.8	2.767	2.933	2.926	2.939	3.029	3.072	3.065	3.084
	hsp82-E33A	0.061	0.109	0.163	0.15	0.178	0.208	0.252	0.269	0.301	0.321	0.331	0.354	0.362	0.401	0.436	0.453	0.437	0.514	0.518	0.535	0.594	0.577	0.626	0.658	0.722	0.739	0.797	0.784	0.823	0.914	0.965	1.034	1.046	1.108	1.176	1.219	1.28	1.307	1.377	1.43	1.43	1.536	1.603	1.693	1.819	1.912	1.939	2.011
		0.061	0.116	0.179	0.172	0.192	0.215	0.253	0.259	0.322	0.346	0.363	0.377	0.402	0.421	0.478	0.519	0.478	0.571	0.554	0.586	0.645	0.631	0.671	0.745	0.773	0.792	0.864	0.875	0.897	0.944	0.988	1.05	1.097	1.136	1.222	1.26	1.323	1.376	1.451	1.535	1.589	1.7	1.813	1.898	2	2.067	2.154	2.244
		0.052	0.098	0.153	0.127	0.146	0.174	0.204	0.219	0.242	0.267	0.259	0.277	0.28	0.35	0.379	0.398	0.382	0.445	0.461	0.471	0.568	0.561	0.606	0.653	0.717	0.753	0.825	0.802	0.852	0.904	0.964	1.025	1.045	1.076	1.162	1.22	1.278	1.309	1.415	1.474	1.504	1.673	1.715	1.806	1.936	1.977	2.07	2.155
	HSC82	0.076	0.11	0.163	0.135	0.142	0.176	0.21	0.222	0.27	0.289	0.312	0.298	0.356	0.378	0.422	0.432	0.451	0.509	0.549	0.606	0.659	0.707	0.796	0.828	0.914	0.987	1.063	1.081	1.14	1.243	1.323	1.403	1.484	1.577	1.73	1.815	2.032	2.156	2.343	2.527	2.603	2.758	2.794	2.829	2.948	3.026	2.982	3.008
		0.062	0.098	0.141	0.12	0.126	0.156	0.179	0.199	0.232	0.284	0.313	0.292	0.382	0.366	0.438	0.461	0.51	0.572	0.619	0.694	0.732	0.773	0.847	0.925	0.994	1.019	1.134	1.2	1.279	1.349	1.465	1.577	1.694	1.829	1.981	2.089	2.228	2.422	2.641	2.841	2.908	3.057	3.097	3.174	3.261	3.319	3.31	3.323
		0.058	0.103	0.141	0.131	0.161	0.2	0.217	0.246	0.299	0.367	0.409	0.397	0.494	0.484	0.562	0.604	0.632	0.721	0.734	0.829	0.839	0.883	0.956	1.037	1.066	1.129	1.198	1.242	1.298	1.375	1.485	1.612	1.778	1.92	2.12	2.26	2.397	2.638	2.854	3.051	3.183	3.306	3.346	3.369	3.389	3.461	3.414	3.435
	hsc82-E33A	0.06	0.08	0.141	0.12	0.125	0.155	0.167	0.173	0.191	0.209	0.211	0.197	0.218	0.224	0.26	0.253	0.237	0.267	0.268	0.28	0.316	0.304	0.329	0.349	0.373	0.375	0.389	0.386	0.384	0.417	0.418	0.437	0.449	0.449	0.463	0.456	0.486	0.476	0.503	0.501	0.476	0.521	0.5	0.506	0.536	0.553	0.535	0.548
		0.062	0.095	0.156	0.119	0.14	0.161	0.192	0.233	0.263	0.29	0.297	0.308	0.328	0.34	0.38	0.403	0.377	0.423	0.42	0.432	0.471	0.469	0.51	0.554	0.56	0.602	0.642	0.662	0.666	0.704	0.733	0.768	0.785	0.814	0.833	0.854	0.93	0.936	0.988	1.012	1.032	1.094	1.122	1.154	1.168	1.215	1.218	1.257
		0.056	0.084	0.137	0.122	0.145	0.17	0.197	0.221	0.243	0.248	0.259	0.265	0.284	0.299	0.333	0.343	0.331	0.381	0.382	0.396	0.458	0.432	0.474	0.513	0.537	0.564	0.601	0.618	0.639	0.667	0.705	0.735	0.772	0.79	0.816	0.834	0.892	0.915	0.968	0.982	0.997	1.075	1.086	1.134	1.15	1.225	1.232	1.267
[truncated: 24 more columns]

## Sheet: Figure 1D
Raw data for Figure 1D: Blank corrected OD@600 nm of indicated cultures over time (hr). Each row is a biological replicate.
			hr
			0	0.333333	0.666667	1	1.33333	1.66667	2	2.33333	2.66667	3	3.33333	3.66667	4	4.33333	4.66667	5	5.33333	5.66667	6	6.33333	6.66667	7	7.33333	7.66667	8	8.33333	8.66667	9	9.33333	9.66667	10	10.3333	10.6667	11	11.3333	11.6667	12	12.3333	12.6667	13	13.3333	13.6667	14	14.3333	14.6667	15	15.3333
		Radicicol conc (uM)
OD600	Hsp82 WT	0	0.0338	0.0872	0.0802	0.089	0.1164	0.1356	0.1528	0.166	0.1802	0.229	0.2298	0.285	0.3286	0.3596	0.4098	0.4316	0.4844	0.496	0.5454	0.6044	0.66	0.7136	0.7898	0.8418	0.9266	1.0186	1.0852	1.1828	1.3	1.3786	1.4572	1.5644	1.6614	1.7996	1.8586	1.9664	2.1006	2.209	2.2486	2.3208	2.333	2.3248	2.278	2.3136	2.2684	2.1958	2.248
			0.0268	0.0782	0.0702	0.076	0.1024	0.1176	0.1358	0.154	0.1572	0.189	0.2038	0.257	0.2896	0.3216	0.3558	0.3736	0.4294	0.443	0.4904	0.5494	0.595	0.6606	0.7528	0.8048	0.8776	0.9436	1.0212	1.0968	1.209	1.2896	1.3942	1.4964	1.6434	1.7386	1.8386	1.9364	2.0506	2.157	2.2226	2.2938	2.334	2.3558	2.35	2.3876	2.3894	2.3668	2.428
			0.0378	0.0962	0.0942	0.092	0.1204	0.1556	0.1648	0.19	0.1872	0.21	0.2348	0.272	0.3126	0.3476	0.3708	0.4006	0.4294	0.488	0.5284	0.6004	0.656	0.6866	0.7288	0.8108	0.8786	0.9276	1.0512	1.0938	1.237	1.3016	1.4382	1.5314	1.6804	1.8096	1.9326	2.0134	2.1466	2.246	2.3526	2.4388	2.487	2.5378	2.509	2.5636	2.5234	2.5218	2.561
		1	0.0458	0.1352	0.1182	0.121	0.1494	0.1886	0.1868	0.199	0.2042	0.254	0.2668	0.329	0.3746	0.4166	0.4578	0.4826	0.5144	0.581	0.6344	0.7124	0.786	0.8456	0.9008	1.0348	1.0906	1.1086	1.2452	1.2848	1.42	1.4716	1.5772	1.7044	1.8274	1.9776	2.1766	2.2634	2.4316	2.585	2.6916	2.7938	2.899	2.9198	2.938	2.9846	3.0184	3.0118	3.076
			0.0458	0.0942	0.0812	0.079	0.1164	0.1456	0.1558	0.171	0.1642	0.19	0.2318	0.263	0.2926	0.3426	0.3638	0.3786	0.4014	0.45	0.4844	0.5554	0.609	0.6556	0.6888	0.7758	0.8346	0.8666	0.9942	1.0438	1.172	1.2446	1.4042	1.4744	1.6284	1.7336	1.8236	1.9134	2.0636	2.198	2.2836	2.3748	2.487	2.5318	2.562	2.6026	2.6534	2.6338	2.709
			0.0348	0.0742	0.0782	0.063	0.1044	0.1286	0.1338	0.148	0.1422	0.16	0.2068	0.247	0.2606	0.3046	0.3488	0.3746	0.4194	0.469	0.4994	0.5624	0.608	0.6396	0.6758	0.7658	0.8146	0.8296	0.9552	1.0118	1.152	1.1926	1.3802	1.4404	1.6334	1.7646	1.8266	1.9474	2.1046	2.347	2.3786	2.5728	2.712	2.7198	2.735	2.8176	2.8484	2.8038	2.89
		3	0.0398	0.1062	0.0972	0.091	0.1354	0.1786	0.1888	0.201	0.2082	0.228	0.2838	0.344	0.3726	0.4136	0.4678	0.4826	0.5364	0.587	0.6224	0.7034	0.749	0.7936	0.8488	0.9218	0.9726	1.0086	1.1142	1.1588	1.286	1.3816	1.5012	1.6524	1.8104	1.9756	2.1446	2.3864	2.5776	2.797	2.8946	3.0548	3.226	3.2768	3.317	3.3666	3.4414	3.4478	3.478
			-0.0132	0.0432	0.0442	0.04	0.0684	0.0946	0.1078	0.121	0.1232	0.123	0.1778	0.202	0.2146	0.2526	0.2818	0.3146	0.3444	0.407	0.4374	0.5544	0.62	0.6766	0.6988	0.8058	0.8696	0.8996	1.0072	1.0508	1.165	1.2276	1.3562	1.4344	1.5784	1.7196	1.7986	1.8864	2.0036	2.153	2.1946	2.3038	2.377	2.4118	2.379	2.4066	2.3884	2.3618	2.395
			0.0138	0.0512	0.0492	0.04	0.0814	0.1136	0.1198	0.126	0.1272	0.147	0.1898	0.25	0.2536	0.2746	0.3268	0.3366	0.3814	0.424	0.4554	0.5244	0.567	0.5756	0.6168	0.7358	0.7706	0.8086	0.9242	0.9588	1.087	1.1586	1.3162	1.4134	1.5714	1.6776	1.7896	1.9394	2.0716	2.187	2.3086	2.3458	2.404	2.4788	2.524	2.5646	2.5914	2.6608	2.622
		10	0.0328	0.0812	0.0762	0.068	0.1084	0.1586	0.1628	0.177	0.1702	0.197	0.2528	0.307	0.2926	0.3516	0.4098	0.4126	0.4644	0.499	0.5284	0.6054	0.652	0.6916	0.7188	0.8098	0.8776	0.8966	1.0222	1.0548	1.17	1.2516	1.3632	1.4774	1.5714	1.7366	1.9086	2.0784	2.2236	2.331	2.5836	2.6708	2.828	2.9618	3.017	3.0626	3.0834	3.2008	3.153
			-0.0282	0.0192	0.0322	0.032	0.0604	0.0856	0.0848	0.1	0.1042	0.12	0.1688	0.22	0.2156	0.2516	0.2758	0.2916	0.3214	0.358	0.3954	0.4614	0.552	0.5856	0.6408	0.7698	0.8086	0.8586	0.9842	1.0458	1.184	1.2646	1.4082	1.5084	1.6514	1.7896	1.9376	2.0574	2.1846	2.289	2.4236	2.5448	2.621	2.6908	2.643	2.6596	2.6094	2.6408	2.603
			-0.0082	0.0402	0.0442	0.043	0.0734	0.0936	0.0968	0.114	0.1232	0.133	0.1758	0.226	0.2206	0.2726	0.2968	0.3036	0.3364	0.387	0.4254	0.4534	0.542	0.5596	0.6178	0.6798	0.6836	0.7606	0.8582	0.9108	1.054	1.1326	1.2162	1.2954	1.4214	1.4766	1.4866	1.5684	1.6526	1.786	1.8426	1.9138	1.982	2.0508	1.955	1.9616	1.9234	1.8978	1.955
		30	0.0688	0.1122	0.1092	0.121	0.1344	0.1466	0.1698	0.179	0.1832	0.214	0.2468	0.26	0.2826	0.3086	0.3318	0.3656	0.3924	0.459	0.5114	0.5494	0.57	0.5836	0.6278	0.6818	0.7736	0.8406	0.8792	0.9468	1.034	1.1226	1.1622	1.2754	1.3214	1.3966	1.4626	1.5624	1.6646	1.741	1.7886	1.8438	1.976	1.9798	1.992	2.1316	2.2014	2.1848	2.269
			0.0698	0.0972	0.0882	0.094	0.1074	0.1196	0.1318	0.141	0.1492	0.168	0.1768	0.192	0.2176	0.2416	0.2768	0.2976	0.3354	0.391	0.4344	0.4934	0.54	0.6086	0.6668	0.7378	0.8196	0.9036	0.9932	1.0788	1.171	1.2506	1.3582	1.4614	1.5884	1.6966	1.7626	1.8954	2.0396	2.23	2.2686	2.4368	2.591	2.6328	2.696	2.7176	2.8014	2.8498	2.81
			0.0398	0.0822	0.0812	0.083	0.1004	0.1076	0.1168	0.131	0.1522	0.203	0.2218	0.278	0.3046	0.3446	0.3878	0.4006	0.4534	0.487	0.5554	0.6184	0.662	0.7246	0.7818	0.8248	0.8786	0.9666	1.0472	1.1458	1.223	1.2976	1.4032	1.4664	1.5514	1.5886	1.6506	1.7524	1.8636	2.004	2.0736	2.1588	2.26	2.3018	2.33	2.3356	2.3714	2.4308	2.442
	hsp82-E33A	0	0.0218	0.0692	0.0842	0.099	0.1054	0.1086	0.1188	0.128	0.1282	0.145	0.1558	0.179	0.1936	0.2146	0.2318	0.2576	0.2824	0.321	0.3454	0.3844	0.412	0.4186	0.4188	0.4688	0.4796	0.4856	0.5082	0.5608	0.601	0.5976	0.6592	0.6684	0.7564	0.7646	0.7636	0.8314	0.9176	1.017	1.0496	1.1008	1.215	1.2488	1.237	1.3076	1.3304	1.3008	1.355
			0.0338	0.0752	0.0932	0.114	0.1194	0.1376	0.1628	0.177	0.1962	0.197	0.2258	0.239	0.2406	0.2676	0.2788	0.3116	0.3254	0.389	0.4124	0.4424	0.494	0.5276	0.5448	0.5918	0.6216	0.6336	0.7022	0.7778	0.831	0.8406	0.8932	0.9384	0.9684	0.9986	1.0536	1.0554	1.1326	1.204	1.3126	1.3598	1.472	1.5538	1.66	1.7406	1.8674	1.9478	2.027
			0.0458	0.0772	0.1022	0.105	0.1304	0.1416	0.1688	0.19	0.2152	0.23	0.2568	0.286	0.3006	0.3276	0.3668	0.3896	0.4264	0.461	0.4884	0.5184	0.551	0.5796	0.6248	0.6348	0.6526	0.7046	0.7082	0.7888	0.846	0.8856	0.9172	0.9744	0.9994	1.0376	1.0546	1.0554	1.1196	1.165	1.2656	1.3218	1.44	1.5288	1.635	1.7426	1.9264	2.0108	2.113
		1	0.0258	0.0622	0.0902	0.088	0.1204	0.1396	0.1808	0.202	0.2292	0.24	0.2528	0.287	0.2906	0.3066	0.3368	0.3606	0.3844	0.416	0.4494	0.4944	0.507	0.5236	0.5608	0.5748	0.5996	0.6246	0.6562	0.7388	0.791	0.7846	0.8462	0.8804	0.9354	0.9556	0.9696	0.9754	1.0336	1.099	1.1776	1.1878	1.288	1.3318	1.389	1.4636	1.5934	1.6698	1.738
			0.0268	0.0242	0.0212	0.008	0.0144	0.0026	0.0188	0.031	0.0342	0.024	0.0238	0.032	0.0226	0.0206	0.0308	0.0286	0.0214	0.033	0.0174	0.0424	0.03	0.0286	0.0258	0.0008	0.0146	0.0076	0.0102	0.0438	0.051	0.0266	0.0402	0.0354	0.0464	0.0426	0.0206	0.0134	0.0136	0.034	0.0326	0.0148	0.024	0.0238	0.012	0.0346	0.0334	0.0338	0.051
			-0.0292	0.0672	0.0632	0.048	0.0864	0.0796	0.1158	0.115	0.1422	0.149	0.1458	0.143	0.1746	0.1726	0.1818	0.2096	0.2084	0.298	0.2444	0.2504	0.296	0.2516	0.2838	0.3078	0.2766	0.3706	0.4272	0.4938	0.538	0.5576	0.6302	0.6194	0.6494	0.6076	0.6786	0.7644	0.7876	0.884	0.8496	0.8638	1.028	1.0958	0.997	1.1796	1.1904	1.1608	1.216
		3	0.0248	0.0582	0.0802	0.065	0.0924	0.1166	0.1358	0.154	0.1932	0.199	0.2118	0.244	0.2576	0.2786	0.2918	0.3396	0.3384	0.402	0.4134	0.4574	0.466	0.4676	0.4788	0.4908	0.4856	0.4786	0.5312	0.6028	0.634	0.5806	0.6312	0.6524	0.6634	0.6866	0.6676	0.6574	0.6836	0.749	0.7756	0.8018	0.901	0.9088	0.957	0.9796	1.0904	1.1218	1.144
			0.0088	0.0432	0.0672	0.074	0.0994	0.1176	0.1308	0.143	0.1702	0.173	0.1798	0.21	0.2296	0.2406	0.2688	0.2886	0.3054	0.352	0.3574	0.3844	0.426	0.4116	0.4418	0.4528	0.4496	0.4646	0.5122	0.5788	0.611	0.5766	0.6372	0.6364	0.6804	0.7186	0.7136	0.7224	0.7596	0.806	0.8376	0.8928	0.986	1.0148	1.064	1.0966	1.1954	1.2158	1.298
			0.0278	0.0452	0.0632	0.055	0.0794	0.1066	0.1608	0.19	0.2572	0.244	0.2778	0.284	0.3076	0.3076	0.2918	0.3576	0.3614	0.427	0.4394	0.4654	0.49	0.4826	0.5008	0.5238	0.5156	0.5476	0.5972	0.6658	0.665	0.6386	0.6632	0.7174	0.7404	0.7666	0.7696	0.7784	0.8136	0.824	0.8796	0.8768	0.941	0.9478	0.983	1.0036	1.0904	1.1528	1.187
		10	0.0198	0.0332	0.0592	0.048	0.0744	0.0996	0.1438	0.18	0.2312	0.23	0.2488	0.26	0.2676	0.2736	0.2808	0.3196	0.3014	0.361	0.3734	0.3804	0.397	0.3876	0.3838	0.3768	0.3726	0.3696	0.4392	0.4698	0.469	0.4106	0.4462	0.4724	0.4814	0.4676	0.4376	0.4164	0.4326	0.455	0.4506	0.4468	0.493	0.4798	0.465	0.4726	0.5154	0.5228	0.52
			0.0168	0.0262	0.0422	0.024	0.0494	0.0816	0.1148	0.133	0.1732	0.189	0.1968	0.221	0.2386	0.2496	0.2308	0.2726	0.2714	0.325	0.3184	0.3334	0.356	0.3426	0.3188	0.3538	0.3466	0.3706	0.4212	0.4288	0.426	0.3806	0.4002	0.4154	0.4254	0.4246	0.3986	0.4014	0.3936	0.392	0.4106	0.4128	0.448	0.4338	0.432	0.4356	0.4694	0.4678	0.48
			-0.0092	0.0212	0.0562	0.036	0.0444	0.0436	0.0818	0.094	0.1252	0.127	0.1278	0.141	0.1546	0.1606	0.1728	0.1786	0.2024	0.252	0.2354	0.2244	0.28	0.2786	0.2868	0.2758	0.2796	0.2816	0.3462	0.3488	0.324	0.3166	0.3262	0.3524	0.3174	0.3396	0.3326	0.2954	0.2806	0.306	0.2936	0.2708	0.332	0.3018	0.311	0.3356	0.3444	0.3638	0.377
		30	0.0388	0.0922	0.0762	0.079	0.0924	0.0866	0.1008	0.105	0.1052	0.116	0.1128	0.116	0.1156	0.1246	0.1438	0.1466	0.1474	0.171	0.1794	0.2104	0.197	0.1846	0.1888	0.1808	0.1626	0.1686	0.1532	0.1598	0.145	0.1656	0.1492	0.1404	0.1334	0.1386	0.1236	0.1314	0.1416	0.134	0.1356	0.1388	0.157	0.1408	0.143	0.1426	0.1614	0.1528	0.152
			0.0248	0.0612	0.0442	0.07	0.0724	0.0896	0.0968	0.105	0.1202	0.144	0.1438	0.165	0.1766	0.1836	0.1958	0.1886	0.2114	0.212	0.2174	0.2244	0.214	0.2126	0.2178	0.2038	0.1926	0.2006	0.1952	0.1928	0.191	0.2056	0.1702	0.1854	0.1524	0.1486	0.1576	0.1674	0.1696	0.16	0.1726	0.1608	0.16	0.1648	0.158	0.1656	0.1704	0.1818	0.158
			0.0438	0.1032	0.0822	0.079	0.1064	0.1066	0.1078	0.128	0.1262	0.147	0.1688	0.179	0.1816	0.1916	0.2098	0.2266	0.2064	0.227	0.2184	0.2164	0.225	0.2106	0.2228	0.2088	0.2126	0.2006	0.1862	0.1968	0.191	0.2016	0.1762	0.2044	0.1734	0.1916	0.1946	0.1924	0.2016	0.195	0.2056	0.1918	0.206	0.1948	0.191	0.1946	0.2014	0.2068	0.178
[truncated: 25 more columns]

## Sheet: Figures 2B & 2C
Raw data for Figures 2B & 2C: fluorescence intensities (620nm/680nm) of WT or E33A Hsp82 labeled for NM docking PET over time (min). The indicated nucleotide was added at T = 10 min. Each row is an independent experiment.
			min
			0	0.333333	0.666667	1	1.33333	1.66667	2	2.33333	2.66667	3	3.33333	3.66667	4	4.33333	4.66667	5	5.33333	5.66667	6	6.33333	6.66667	7	7.33333	7.66667	8	8.33333	8.66667	9	9.33333	9.66667	10	10.3333	10.6667	11	11.3333	11.6667	12	12.3333	12.6667	13	13.3333	13.6667	14	14.3333	14.6667	15	15.3333
2B	WT	AMPPNP	5728	5369	5637	5551	5628	5598	5777	5390	5554	5516	5471	5511	5470	5585	5644	5656	5482	5578	5676	5584	5496	5645	5539	5630	5661	5773	5696	5849	5665	5812	5102	4452	4211	3686	3579	3454	3288	2979	3075	3087	2957	2911	2741	2778	2812	2872	2726
			5726	5663	5746	5616	5529	5743	5594	5625	5485	5521	5538	5625	5622	5808	5616	5639	5548	5756	5627	5804	5782	5720	5686	5630	5662	5925	5679	5622	5829	5743	5064	4553	4091	3908	3630	3291	3313	3219	2913	3016	2932	2764	2741	2899	2715	2672	2580
			5788	5680	5708	5621	5621	5706	5651	5517	5801	5742	5899	5745	5740	5974	5797	5570	5743	5859	5725	5720	5587	5769	5911	5708	5723	5809	5806	5809	5963	5946	5272	4720	4132	3985	3835	3539	3301	3145	3163	3045	2927	2902	2729	2838	2902	2856	2742
		ATPgS	5014	5072	5098	5158	5102	5248	5094	5107	5142	5091	5076	4924	5013	5075	5000	5225	5050	5067	5206	5304	5051	4978	5224	5056	4964	5273	5222	5267	5096	5290	4945	4660	4254	4166	3916	3657	3600	3328	3317	3178	3191	3093	3041	2940	2929	2873	2881
			5171	5249	5073	5099	5299	4944	5057	5128	5070	4966	4991	5089	5179	5192	5194	5286	5127	4958	5016	5102	5255	5048	5188	5109	5060	5134	5158	5092	5093	5077	4932	4536	4513	4082	4187	3860	3487	3465	3480	3142	3202	3242	3035	3050	3007	3056	3022
			5395	5472	5430	5303	5231	5483	5282	5318	5367	5460	5479	5523	5428	5493	5430	5394	5364	5298	5477	5265	5269	5432	5298	5447	5224	5433	5252	5469	5370	5479	5216	4839	4474	4325	4216	3749	3640	3623	3424	3402	3187	3391	3052	3102	3076	3008	3039
		ATP	5790	5817	5984	5494	5473	5821	5738	5762	5771	5683	5553	5608	5729	5614	5807	5803	5794	5641	5762	5666	5568	5750	5860	5634	5720	5758	5883	5593	5906	5786	5553	5458	5512	5340	5443	5505	5381	5513	5396	5379	5252	5450	5454	5476	5232	5209	5325
			5728	5737	5780	5920	5725	5537	5861	5854	5891	5796	5673	5684	5783	5611	5773	5647	5740	5746	5730	5955	6009	5870	5795	5769	5779	5766	6050	6017	5680	6017	6014	5541	5536	5585	5555	5477	5318	5565	5413	5574	5505	5515	5484	5437	5521	5616	5261
			5835	5846	5847	5967	5677	5881	5701	5863	6065	5995	5803	5612	5675	5768	5998	5720	6013	5713	5791	5946	5775	5751	5832	5826	5662	5897	5718	5842	5993	6051	5550	5535	5554	5276	5209	5628	5602	5374	5460	5428	5386	5405	5373	5378	5430	5253	5392
2C	E33A	AMPPNP	5911	5789	5825	5774	5758	5715	5781	5981	5936	6084	5755	5863	5909	5922	5921	5901	5782	5618	5725	5851	5786	5601	5831	5827	5946	5859	5897	5936	5703	5796	5810	5692	5692	5778	5710	5540	5609	5688	5507	5397	5500	5568	5764	5795	5604	5498	5632
			6209	6151	5881	6147	6002	6013	5973	6106	6031	6221	6144	6032	5924	5810	5962	6071	5893	5996	6016	5826	6201	5980	5919	5908	6264	6040	6218	5876	5898	6172	5814	5721	5612	5600	5741	5702	5768	5840	5463	5655	5726	5813	5705	5745	5744	5644	5845
			6380	6363	6075	6422	6107	6328	6191	6335	6204	6213	6194	6290	6094	6191	6042	6192	6163	6161	6317	6118	6217	6131	6083	6093	6241	6209	6247	6272	6162	6227	6076	5919	5908	6019	6035	5689	5951	5822	6070	5888	5875	5948	5853	5745	5633	5939	5813
		ATPgS	5732	5677	5951	5687	5953	5732	5888	5634	5738	5938	5908	5826	5920	5807	5591	5885	5798	5948	5748	5750	5895	5836	5876	5664	5985	5742	5871	5944	5883	6185	5914	5671	5608	5354	5657	5549	5459	5305	5309	5245	5309	5486	5361	5535	5353	5271	5284
			5986	5941	5956	6149	5920	6082	6156	5837	6082	6124	5893	5962	6112	6193	6067	5907	6042	6274	5926	5838	6021	5977	5974	5986	5821	5998	6037	6084	5828	5942	5797	5728	5896	5744	5672	5627	5834	5622	5571	5728	5600	5693	5658	5671	5832	5572	5373
			6340	6085	6331	6165	6117	5989	5986	6426	6112	6070	5808	6212	5931	5985	6209	6248	5904	6266	6338	6182	5875	5764	6208	6163	6128	6219	5996	6158	6187	6202	6061	6195	6029	5910	5897	5898	5921	6020	5876	5792	5770	5922	6076	5760	5899	5880	6051
		ATP	6230	6173	6181	6177	6049	6061	6145	5974	6158	6197	6121	5929	5878	6155	5929	5947	6086	6307	6038	6075	6158	6234	5934	6235	6174	6052	6003	6131	6080	6453	6034	5525	5238	4984	4771	4626	4383	4176	4234	4172	4090	3875	3754	3803	3878	3761	3778
			6281	6290	6165	6247	6104	6254	6217	6210	6230	6156	6294	6235	6154	6230	6038	6146	6095	6161	6253	6222	6284	6236	6283	6067	6172	6288	6285	6289	6297	6440	5870	5472	5148	4940	4684	4524	4292	4077	4181	4086	3897	3708	3800	3823	3724	3587	3722
			6979	6993	6918	6732	6806	6814	6662	6842	6520	6985	6963	6853	6789	6730	6776	6807	6774	6775	6893	6753	6947	6716	6624	6795	6477	6785	6930	7079	7006	7134	6547	6370	5656	5722	5341	4924	4925	4892	4638	4524	4346	4351	4402	4248	4316	4311	4252
[truncated: 43 more columns]

## Sheet: Figures 2E & 2F
Raw data for Figures 2E & 2F: fluorescence intensities (of Donor and FRET) of WT or E33A Hsp82 labeled for FRET over time (min). The indicated nucleotide was added at T = 10 min. Each row is an independent experiment.
			min
			0	0.333333	0.666667	1	1.33333	1.66667	2	2.33333	2.66667	3	3.33333	3.66667	4	4.33333	4.66667	5	5.33333	5.66667	6	6.33333	6.66667	7	7.33333	7.66667	8	8.33333	8.66667	9	9.33333	9.66667	10	10.3333	10.6667	11	11.3333	11.6667	12	12.3333	12.6667	13	13.3333	13.6667	14	14.3333	14.6667	15	15.3333
2E
Donor (485/520)	WT	AMPPNP	31038	30872	30718	30807	30778	30765	30800	30807	30723	30741	30745	30730	30726	30719	30823	30748	30791	30738	30796	30773	30823	30877	30920	30771	30857	30808	30868	30816	30923	32355	32402	32544	32617	32686	32713	32676	32783	32792	32857	32863	32818	32914	32883	32878	32945	33055	32988
			30186	30073	29850	29836	29883	29988	29890	29961	29960	29915	29850	29826	29869	29848	29855	29955	29902	29840	29875	29816	29889	29875	29949	30064	29909	29998	30031	30039	30045	31379	31231	31400	31328	31448	31588	31495	31462	31563	31556	31649	31632	31661	31653	31694	31632	31703	31638
			29705	29507	29263	29372	29434	29416	29435	29374	29393	29302	29405	29239	29253	29286	29392	29366	29327	29363	29356	29442	29386	29462	29334	29384	29412	29504	29401	29526	29491	30563	30555	30550	30572	30641	30682	30666	30725	30702	30774	30721	30776	30780	30795	30809	30820	30864	30806
		ATP	29260	29025	28982	28941	28940	28993	28966	28938	28941	28944	28903	28912	28933	28879	28926	28836	28924	28997	28974	28940	28959	28979	28949	29054	28954	29019	28990	29028	29024	31459	31851	31949	31991	32077	32096	32068	32112	32078	32139	32050	32060	32061	32036	32044	31946	32074	32084
			30109	29888	29781	29776	29759	29765	29754	29760	29700	29673	29652	29736	29735	29660	29764	29801	29798	29720	29788	29768	29899	29855	29830	29768	29774	29789	29815	29849	29836	32184	32394	32390	32329	32441	32407	32481	32416	32400	32530	32460	32521	32471	32369	32340	32374	32395	32407
			29816	29500	29483	29400	29436	29494	29483	29478	29404	29381	29398	29420	29396	29490	29345	29336	29489	29414	29420	29426	29484	29450	29485	29560	29502	29554	29570	29581	29570	31001	31209	31275	31437	31373	31414	31346	31391	31372	31372	31409	31368	31379	31338	31227	31273	31352	31234
		ATPgS	31816	31539	31418	31377	31277	31232	31238	31236	31222	31205	31154	31190	31294	31242	31239	31191	31304	31283	31251	31322	31210	31297	31315	31271	31279	31266	31289	31244	31226	35886	35087	35173	35138	35180	35190	35174	35230	35210	35153	35191	35278	35190	35269	35212	35172	35178	35193
			31076	30816	30752	30721	30557	30457	30572	30429	30433	30450	30480	30482	30518	30560	30538	30612	30569	30581	30573	30575	30619	30586	30616	30605	30545	30593	30553	30578	30528	33390	33362	33532	33498	33543	33466	33565	33573	33594	33574	33682	33646	33666	33649	33598	33536	33619	33577
			29622	29469	29465	29263	29175	29248	29128	29100	29058	29094	28975	29121	29092	29114	29187	29184	29155	29214	29235	29187	29221	29235	29260	29169	29235	29208	29266	29197	29181	32001	31980	32077	32085	32061	32068	32137	32207	32214	32245	32176	32201	32257	32268	32222	32261	32202	32246
FRET (485/590)	WT	AMPPNP	1565	1530	1520	1525	1522	1530	1531	1532	1531	1538	1542	1532	1542	1524	1537	1528	1533	1547	1534	1534	1534	1537	1533	1543	1535	1546	1557	1545	1548	1613	1614	1637	1662	1680	1693	1705	1717	1727	1736	1737	1745	1753	1774	1759	1769	1780	1792
			1534	1504	1499	1497	1497	1498	1498	1505	1508	1506	1502	1488	1505	1494	1503	1502	1512	1500	1502	1510	1499	1504	1505	1513	1516	1501	1512	1494	1508	1570	1610	1647	1666	1671	1699	1690	1714	1721	1722	1750	1741	1752	1757	1756	1772	1784	1780
			1478	1464	1464	1455	1459	1454	1460	1455	1463	1459	1459	1455	1462	1460	1459	1460	1457	1455	1467	1457	1461	1461	1459	1461	1472	1462	1462	1458	1462	1550	1581	1593	1614	1642	1654	1656	1664	1671	1686	1688	1694	1703	1702	1718	1724	1730	1749
		ATP	1460	1440	1439	1442	1437	1439	1437	1446	1436	1436	1429	1431	1428	1439	1432	1439	1448	1438	1440	1445	1433	1439	1445	1441	1434	1438	1442	1452	1456	1538	1618	1632	1643	1648	1641	1638	1641	1652	1642	1648	1643	1645	1640	1650	1644	1653	1632
			1504	1495	1488	1481	1479	1467	1468	1480	1476	1485	1476	1471	1483	1479	1478	1478	1482	1480	1491	1487	1480	1485	1477	1482	1488	1485	1488	1478	1482	1577	1625	1624	1633	1646	1639	1638	1646	1650	1649	1644	1647	1641	1647	1640	1630	1658	1636
			1479	1466	1461	1444	1452	1442	1452	1455	1458	1450	1450	1457	1447	1453	1448	1460	1457	1455	1454	1457	1460	1455	1463	1456	1456	1463	1464	1459	1467	1532	1561	1569	1564	1581	1590	1586	1577	1583	1591	1578	1578	1594	1586	1581	1579	1579	1593
		ATPgS	1597	1572	1570	1565	1557	1563	1565	1558	1559	1566	1558	1559	1559	1556	1562	1562	1569	1564	1568	1567	1574	1560	1568	1566	1566	1561	1562	1568	1564	1836	1971	1979	1993	2019	2029	2043	2045	2054	2066	2084	2080	2087	2093	2110	2117	2122	2112
			1536	1518	1507	1492	1508	1502	1493	1497	1496	1496	1501	1498	1506	1496	1502	1495	1504	1508	1504	1511	1512	1509	1516	1507	1511	1508	1513	1508	1515	1659	1666	1698	1707	1712	1739	1742	1756	1754	1769	1785	1791	1796	1801	1804	1823	1830	1828
			1559	1532	1535	1531	1526	1519	1510	1528	1517	1522	1513	1525	1500	1516	1514	1525	1518	1519	1520	1522	1532	1534	1522	1524	1528	1534	1526	1525	1534	1663	1714	1729	1738	1755	1764	1773	1777	1790	1792	1797	1809	1827	1838	1840	1836	1847	1849
2F
Donor (485/520)	E33A	AMPPNP	26991	26713	26756	26623	26637	26677	26673	26646	26593	26714	26679	26642	26593	26667	26714	26731	26754	26715	26710	26734	26646	26718	26744	26806	26746	26764	26841	26731	26844	27994	27992	27949	27903	27788	27753	27712	27779	27737	27724	27700	27675	27708	27571	27607	27561	27636	27509
			26638	26414	26450	26484	26498	26414	26451	26358	26374	26388	26313	26331	26356	26383	26363	26384	26429	26371	26412	26422	26475	26422	26416	26433	26458	26520	26565	26532	26442	27681	27442	27406	27399	27276	27335	27283	27244	27271	27276	27286	27273	27248	27147	27157	27185	27214	27157
			26329	25991	25988	25987	25999	26048	26022	26086	25975	26064	25990	26074	26079	26032	25998	25996	25968	26048	26038	26042	26045	26070	26101	26080	26085	26151	26104	26087	26122	27384	27375	27313	27313	27299	27181	27202	27165	27126	27111	27118	27072	27055	27000	27004	26953	26977	26887
		ATP	25436	25270	25160	25189	25105	25128	25022	25070	25054	25094	25139	25093	25018	25144	25108	25124	25197	25113	25224	25143	25200	25141	25131	25186	25170	25175	25143	25252	25237	26529	26890	27020	27060	27090	27159	27172	27212	27146	27161	27177	27121	27147	27119	27137	27166	27063	27095
			25683	25571	25521	25435	25375	25454	25434	25367	25366	25340	25392	25307	25298	25381	25346	25406	25469	25380	25406	25449	25354	25401	25379	25468	25487	25496	25412	25449	25439	26860	27093	27161	27247	27220	27276	27256	27282	27303	27327	27342	27304	27267	27197	27294	27289	27214	27256
			25264	25019	24898	24972	24901	24904	24883	24869	24908	24883	24760	24824	24852	24805	24843	24867	24937	24928	24872	24906	24934	24873	24898	24918	24967	24979	24984	25020	24933	26011	26174	26380	26385	26393	26476	26503	26473	26482	26474	26501	26503	26452	26498	26442	26446	26465	26393
		ATPgS	28555	28468	28393	28191	28089	28152	28129	27952	27970	28107	28080	28028	28106	28129	28144	28102	28125	28092	28097	28092	28142	28047	28100	28126	28147	28086	28218	28090	28055	31004	31174	31182	31224	31270	31305	31378	31288	31277	31244	31297	31328	31232	31277	31300	31218	31273	31202
			26380	26340	26247	26067	26077	25944	25939	25971	25940	25864	25955	25946	25902	25942	25989	26022	25938	25994	26001	26066	25889	26035	25948	25954	25982	25978	25947	25992	25971	28674	28737	28864	28856	28791	28880	28856	28859	28841	28909	28838	28830	28834	28843	28762	28746	28720	28804
			26939	26869	26726	26641	26443	26488	26443	26335	26306	26289	26376	26358	26389	26428	26408	26434	26440	26451	26440	26538	26414	26451	26463	26507	26495	26446	26438	26461	26405	29105	29304	29411	29434	29402	29415	29438	29403	29423	29484	29475	29465	29454	29482	29441	29500	29431	29391
FRET (485/590)	E33A	AMPPNP	1462	1448	1431	1435	1432	1426	1432	1440	1432	1436	1437	1435	1444	1443	1446	1445	1443	1452	1437	1451	1441	1443	1446	1444	1455	1447	1442	1456	1460	1481	1500	1514	1502	1507	1518	1512	1513	1503	1517	1512	1514	1508	1514	1513	1508	1506	1501
			1448	1437	1434	1436	1429	1442	1432	1434	1438	1430	1435	1428	1431	1433	1438	1421	1431	1440	1436	1437	1424	1428	1429	1422	1425	1433	1434	1443	1434	1490	1527	1532	1549	1541	1550	1534	1537	1546	1549	1533	1538	1533	1545	1539	1531	1532	1544
			1433	1407	1404	1396	1397	1401	1397	1404	1404	1397	1403	1415	1407	1410	1412	1402	1417	1401	1407	1402	1407	1409	1418	1411	1412	1409	1419	1416	1417	1473	1547	1555	1567	1553	1566	1558	1555	1558	1564	1568	1555	1549	1561	1554	1552	1554	1560
		ATP	1374	1370	1359	1355	1354	1358	1352	1347	1367	1361	1352	1352	1348	1351	1354	1358	1346	1358	1353	1350	1347	1362	1357	1354	1358	1363	1358	1366	1361	1425	1477	1510	1516	1535	1542	1547	1558	1568	1567	1587	1580	1593	1589	1604	1619	1606	1620
			1400	1382	1368	1372	1371	1367	1362	1378	1370	1367	1374	1368	1370	1368	1376	1371	1370	1380	1372	1379	1370	1374	1383	1370	1372	1378	1385	1376	1375	1426	1481	1506	1510	1533	1548	1548	1560	1560	1581	1588	1603	1596	1610	1609	1615	1614	1626
			1375	1354	1355	1350	1346	1353	1355	1356	1347	1348	1343	1346	1353	1355	1340	1340	1352	1348	1354	1344	1353	1351	1342	1361	1351	1350	1353	1351	1350	1385	1435	1444	1464	1482	1491	1511	1505	1523	1528	1526	1546	1538	1538	1568	1564	1566	1565
		ATPgS	1644	1612	1611	1613	1605	1590	1587	1589	1590	1592	1595	1588	1586	1592	1578	1603	1590	1592	1589	1615	1609	1595	1602	1584	1607	1600	1605	1602	1594	1756	1893	1899	1911	1910	1910	1914	1913	1906	1913	1906	1919	1909	1901	1908	1901	1918	1913
			1435	1431	1434	1422	1416	1414	1414	1404	1410	1405	1405	1417	1413	1417	1412	1407	1414	1424	1424	1422	1418	1418	1419	1417	1414	1418	1425	1422	1416	1548	1574	1577	1574	1585	1588	1590	1583	1577	1593	1580	1586	1588	1587	1584	1585	1585	1579
			1512	1501	1490	1483	1482	1482	1491	1474	1468	1472	1476	1473	1469	1482	1478	1483	1474	1491	1491	1483	1486	1482	1482	1483	1493	1497	1488	1490	1487	1604	1672	1669	1678	1679	1676	1671	1682	1680	1674	1686	1681	1686	1690	1682	1677	1680	1679
[truncated: 43 more columns]

## Sheet: Figure 3E
Raw data for Figure 3E: relative light units (RLU) of the indicated cultures expressing galactose inducible luciferase before and 2 hr after adding galactose. Each column is a biological replicate.
	No galactose			2 hr galactose
Hsp82	1995	2199	2099	36952	37564	38437
Hsp82 + Rad	1729	1659	1664	3717	3759	3928
hsp82E33A	4072	4031	3928	6411	5832	6529
Hsc82	1993	2185	1694	41032	47764	30008
Hsc82 + Rad	1492	1580	1288	2526	2555	2008
hsc82E33A	4146	4313	4577	5159	5120	6394

## Sheet: Figure 4D
Raw data for Figure 4D: Blank corrected OD@600 nm of indicated cultures over time (hr). Each row is a biological replicate.
		hr
		0	0.333333	0.666667	1	1.33333	1.66667	2	2.33333	2.66667	3	3.33333	3.66667	4	4.33333	4.66667	5	5.33333	5.66667	6	6.33333	6.66667	7	7.33333	7.66667	8	8.33333	8.66667	9	9.33333	9.66667	10	10.3333	10.6667	11	11.3333	11.6667	12	12.3333	12.6667	13	13.3333	13.6667	14	14.3333	14.6667	15	15.3333	15.6667
OD600	WT	0.0325	0.0775	0.109	0.1285	0.1545	0.183	0.224	0.2505	0.288	0.336	0.3775	0.3565	0.4225	0.4875	0.477	0.5125	0.592	0.6205	0.661	0.7125	0.76	0.8395	0.9345	0.952	1.0345	1.126	1.242	1.3465	1.448	1.4815	1.6175	1.7285	1.848	1.922	2.041	2.1255	2.3115	2.5045	2.5465	2.6865	2.8165	2.8295	2.9015	2.898	2.8335	2.895	2.902	2.7785
		0.0115	0.0375	0.062	0.0925	0.1005	0.119	0.131	0.1465	0.181	0.205	0.2425	0.2295	0.2735	0.3205	0.314	0.3635	0.386	0.4545	0.461	0.5585	0.615	0.6275	0.7145	0.785	0.8905	0.944	1.033	1.1545	1.245	1.2865	1.4355	1.5005	1.624	1.706	1.823	1.8815	1.9965	2.1745	2.3125	2.5435	2.5825	2.6115	2.6615	2.691	2.6945	2.708	2.76	2.6935
		0.0045	0.0385	0.066	0.0995	0.1155	0.136	0.152	0.1765	0.201	0.227	0.2805	0.2345	0.2855	0.3425	0.329	0.3635	0.42	0.4815	0.526	0.6335	0.683	0.7205	0.8355	0.885	1.0065	1.068	1.188	1.3395	1.47	1.5465	1.7205	1.8615	2.066	2.188	2.343	2.5595	2.7655	2.9035	3.0395	3.2055	3.2575	3.3065	3.3305	3.359	3.3925	3.386	3.422	3.4285
	EA	0.0355	0.0715	0.108	0.1065	0.1245	0.149	0.152	0.1645	0.182	0.203	0.2055	0.2275	0.2295	0.2415	0.26	0.3145	0.327	0.3725	0.381	0.4355	0.47	0.4785	0.5185	0.547	0.5815	0.615	0.639	0.6835	0.712	0.7205	0.7585	0.7885	0.825	0.848	0.895	0.9635	1.0145	1.0285	1.0885	1.1675	1.1885	1.2215	1.2515	1.342	1.3885	1.441	1.447	1.5125
		0.0345	0.0685	0.105	0.1125	0.1325	0.155	0.17	0.1825	0.194	0.225	0.2325	0.2545	0.2735	0.2985	0.313	0.3685	0.405	0.4195	0.463	0.4955	0.519	0.5795	0.6145	0.627	0.6715	0.714	0.758	0.8135	0.851	0.8535	0.9275	0.9685	1.042	1.084	1.138	1.2065	1.2795	1.2965	1.3505	1.4135	1.4635	1.5015	1.5335	1.62	1.7155	1.801	1.815	1.9145
		0.0295	0.0615	0.086	0.0735	0.0825	0.094	0.105	0.1075	0.123	0.149	0.1675	0.1925	0.2075	0.2165	0.228	0.2755	0.316	0.3545	0.374	0.4285	0.465	0.5115	0.5605	0.588	0.6385	0.672	0.705	0.7765	0.827	0.8375	0.8885	0.9365	0.972	1.016	1.073	1.1305	1.1655	1.1905	1.2215	1.2725	1.3355	1.3825	1.4245	1.506	1.5855	1.672	1.701	1.8085
	EATA	0.0185	0.0705	0.086	0.0945	0.0835	0.1	0.115	0.1155	0.118	0.143	0.1565	0.1695	0.1925	0.2395	0.26	0.2855	0.357	0.3605	0.424	0.4395	0.483	0.5225	0.5505	0.568	0.5995	0.649	0.668	0.7125	0.738	0.7845	0.8635	0.9215	0.985	1.079	1.162	1.2805	1.3445	1.3905	1.4975	1.5625	1.6675	1.7255	1.7735	1.843	1.8645	1.978	1.977	2.0275
		0.0125	0.0675	0.084	0.0865	0.0845	0.108	0.115	0.1235	0.137	0.157	0.1755	0.2035	0.2375	0.2545	0.275	0.3265	0.369	0.4035	0.443	0.4925	0.539	0.5785	0.6205	0.648	0.7045	0.765	0.786	0.8615	0.905	0.9335	0.9735	1.0175	1.083	1.135	1.199	1.2895	1.3545	1.4095	1.4445	1.5375	1.6105	1.6695	1.7655	1.877	1.9795	2.137	2.22	2.2695
		0.0205	0.0845	0.091	0.0895	0.0855	0.103	0.123	0.1395	0.16	0.171	0.2025	0.2105	0.2355	0.2735	0.301	0.3365	0.377	0.4145	0.465	0.5215	0.559	0.6215	0.6905	0.75	0.8315	0.896	0.96	1.0375	1.112	1.1975	1.2575	1.3395	1.439	1.544	1.583	1.7105	1.7885	1.9135	2.0265	2.1495	2.2535	2.3185	2.5675	2.653	2.7365	2.775	2.84	2.8595
	EAEK	0.0285	0.0535	0.076	0.0735	0.0645	0.078	0.092	0.0905	0.103	0.121	0.1465	0.1575	0.1745	0.2105	0.232	0.2735	0.329	0.3675	0.418	0.4525	0.494	0.5235	0.5675	0.571	0.6145	0.668	0.718	0.8235	0.894	0.9575	1.1045	1.2555	1.382	1.514	1.646	1.7565	1.8795	2.0275	2.0925	2.1895	2.2365	2.2545	2.3065	2.341	2.3605	2.367	2.375	2.3705
		0.0435	0.0945	0.129	0.1395	0.1405	0.167	0.183	0.1985	0.211	0.235	0.2555	0.2635	0.2955	0.3405	0.377	0.4145	0.49	0.5275	0.62	0.6685	0.738	0.8025	0.8745	0.944	1.0285	1.103	1.167	1.2525	1.332	1.4395	1.5455	1.6345	1.748	1.84	1.958	2.0925	2.2005	2.3055	2.5325	2.7915	2.9685	3.1305	3.2665	3.387	3.4335	3.451	3.509	3.5055
		0.0235	0.0625	0.08	0.0685	0.0655	0.082	0.089	0.0865	0.107	0.133	0.1625	0.1945	0.2245	0.2585	0.301	0.3635	0.416	0.4715	0.517	0.5865	0.653	0.6805	0.7455	0.828	0.9015	0.956	1.033	1.1115	1.19	1.2555	1.3725	1.4685	1.611	1.714	1.853	2.0145	2.1385	2.2695	2.4285	2.5845	2.6325	2.6775	2.7755	2.823	2.8815	2.874	2.889	2.9125
[truncated: 24 more columns]

## Sheet: Figure 5A
Raw data for Figure 5A: Blank corrected OD@600 nm of indicated cultures over time (hr). Each row is a biological replicate.
			hr
			0	0.333333	0.666667	1	1.33333	1.66667	2	2.33333	2.66667	3	3.33333	3.66667	4	4.33333	4.66667	5	5.33333	5.66667	6	6.33333	6.66667	7	7.33333	7.66667	8	8.33333	8.66667	9	9.33333	9.66667	10	10.3333	10.6667	11	11.3333	11.6667	12	12.3333	12.6667	13	13.3333	13.6667	14	14.3333	14.6667	15	15.3333
OD600	Hsp82	No radicicol	0.0338	0.0872	0.0802	0.089	0.1164	0.1356	0.1528	0.166	0.1802	0.229	0.2298	0.285	0.3286	0.3596	0.4098	0.4316	0.4844	0.496	0.5454	0.6044	0.66	0.7136	0.7898	0.8418	0.9266	1.0186	1.0852	1.1828	1.3	1.3786	1.4572	1.5644	1.6614	1.7996	1.8586	1.9664	2.1006	2.209	2.2486	2.3208	2.333	2.3248	2.278	2.3136	2.2684	2.1958	2.248
			0.0268	0.0782	0.0702	0.076	0.1024	0.1176	0.1358	0.154	0.1572	0.189	0.2038	0.257	0.2896	0.3216	0.3558	0.3736	0.4294	0.443	0.4904	0.5494	0.595	0.6606	0.7528	0.8048	0.8776	0.9436	1.0212	1.0968	1.209	1.2896	1.3942	1.4964	1.6434	1.7386	1.8386	1.9364	2.0506	2.157	2.2226	2.2938	2.334	2.3558	2.35	2.3876	2.3894	2.3668	2.428
			0.0378	0.0962	0.0942	0.092	0.1204	0.1556	0.1648	0.19	0.1872	0.21	0.2348	0.272	0.3126	0.3476	0.3708	0.4006	0.4294	0.488	0.5284	0.6004	0.656	0.6866	0.7288	0.8108	0.8786	0.9276	1.0512	1.0938	1.237	1.3016	1.4382	1.5314	1.6804	1.8096	1.9326	2.0134	2.1466	2.246	2.3526	2.4388	2.487	2.5378	2.509	2.5636	2.5234	2.5218	2.561
	E33A		0.0218	0.0692	0.0842	0.099	0.1054	0.1086	0.1188	0.128	0.1282	0.145	0.1558	0.179	0.1936	0.2146	0.2318	0.2576	0.2824	0.321	0.3454	0.3844	0.412	0.4186	0.4188	0.4688	0.4796	0.4856	0.5082	0.5608	0.601	0.5976	0.6592	0.6684	0.7564	0.7646	0.7636	0.8314	0.9176	1.017	1.0496	1.1008	1.215	1.2488	1.237	1.3076	1.3304	1.3008	1.355
			0.0338	0.0752	0.0932	0.114	0.1194	0.1376	0.1628	0.177	0.1962	0.197	0.2258	0.239	0.2406	0.2676	0.2788	0.3116	0.3254	0.389	0.4124	0.4424	0.494	0.5276	0.5448	0.5918	0.6216	0.6336	0.7022	0.7778	0.831	0.8406	0.8932	0.9384	0.9684	0.9986	1.0536	1.0554	1.1326	1.204	1.3126	1.3598	1.472	1.5538	1.66	1.7406	1.8674	1.9478	2.027
			0.0458	0.0772	0.1022	0.105	0.1304	0.1416	0.1688	0.19	0.2152	0.23	0.2568	0.286	0.3006	0.3276	0.3668	0.3896	0.4264	0.461	0.4884	0.5184	0.551	0.5796	0.6248	0.6348	0.6526	0.7046	0.7082	0.7888	0.846	0.8856	0.9172	0.9744	0.9994	1.0376	1.0546	1.0554	1.1196	1.165	1.2656	1.3218	1.44	1.5288	1.635	1.7426	1.9264	2.0108	2.113
	T171A		0.0598	0.0902	0.0772	0.065	0.0794	0.0856	0.1218	0.137	0.1482	0.169	0.1928	0.208	0.2456	0.2716	0.3038	0.3386	0.3644	0.398	0.4344	0.4794	0.505	0.5526	0.6068	0.6548	0.7036	0.7756	0.8442	0.9258	1.028	1.1386	1.2412	1.3444	1.4664	1.5916	1.6976	1.8174	1.9706	2.024	2.1276	2.2158	2.276	2.3268	2.349	2.3986	2.4014	2.4228	2.4
			0.0448	0.0792	0.0812	0.076	0.0884	0.1066	0.1418	0.165	0.1852	0.207	0.2318	0.244	0.2736	0.2996	0.3358	0.3916	0.4074	0.453	0.5074	0.5594	0.61	0.6716	0.7308	0.8108	0.8916	0.9816	1.0742	1.1578	1.274	1.3866	1.4732	1.5854	1.7104	1.8286	1.9116	2.0504	2.1886	2.285	2.3576	2.4508	2.521	2.5878	2.609	2.6646	2.6874	2.7128	2.695
			0.0548	0.0902	0.0882	0.081	0.0984	0.1136	0.1678	0.189	0.2022	0.235	0.2608	0.29	0.3386	0.3736	0.4248	0.4586	0.5124	0.55	0.6054	0.6794	0.727	0.7856	0.8438	0.9108	0.9706	1.0366	1.1342	1.2048	1.284	1.3516	1.4172	1.4964	1.6064	1.7246	1.7866	1.9834	2.1606	2.335	2.4566	2.6208	2.723	2.8208	2.837	2.8856	2.9264	2.9468	2.967
	E372K		0.0368	0.0832	0.0812	0.08	0.0954	0.1086	0.1438	0.16	0.1722	0.187	0.2138	0.224	0.2546	0.2886	0.3258	0.3586	0.3984	0.445	0.4934	0.5424	0.592	0.6336	0.6698	0.7228	0.7716	0.8316	0.8962	0.9808	1.093	1.2076	1.2982	1.4224	1.5164	1.6636	1.8066	1.9404	2.0776	2.183	2.3006	2.3988	2.453	2.5308	2.564	2.6086	2.6394	2.6638	2.668
			0.0368	0.0762	0.0822	0.084	0.0974	0.1046	0.1318	0.147	0.1632	0.185	0.2068	0.231	0.2636	0.2916	0.3378	0.3876	0.4114	0.477	0.5164	0.5514	0.601	0.6586	0.6938	0.7758	0.8366	0.9026	0.9832	1.0798	1.165	1.2676	1.3652	1.4584	1.5854	1.6956	1.7956	1.9114	2.0176	2.113	2.2236	2.2958	2.386	2.4468	2.47	2.5216	2.5574	2.5698	2.601
			0.0598	0.0882	0.0912	0.091	0.1184	0.1366	0.1828	0.201	0.2232	0.244	0.2878	0.304	0.3386	0.3676	0.4068	0.4756	0.5184	0.582	0.6334	0.6904	0.744	0.8076	0.8438	0.9198	0.9826	1.0436	1.1342	1.2198	1.299	1.3786	1.4692	1.5594	1.7164	1.8526	1.9426	2.1484	2.3016	2.448	2.5356	2.6668	2.747	2.8098	2.861	2.9096	2.9484	2.9568	2.98
	E33A,T171A		0.0458	0.0942	0.0952	0.088	0.0974	0.1136	0.1178	0.125	0.1342	0.146	0.1578	0.168	0.1896	0.2226	0.2568	0.2696	0.3124	0.337	0.3614	0.3874	0.42	0.4496	0.4838	0.5018	0.5286	0.5546	0.5942	0.6368	0.699	0.7966	0.8412	0.9334	1.0154	1.0656	1.1196	1.2314	1.3486	1.468	1.4846	1.5518	1.643	1.6828	1.749	1.8196	1.8544	1.9098	1.909
			0.0328	0.0862	0.0962	0.12	0.1364	0.1556	0.1698	0.191	0.2052	0.24	0.2498	0.286	0.3146	0.3376	0.3798	0.3966	0.4504	0.488	0.5304	0.5664	0.598	0.6586	0.7108	0.7578	0.8116	0.8576	0.9312	0.9968	1.091	1.1506	1.2532	1.3204	1.4284	1.4886	1.6016	1.6664	1.7536	1.871	1.9506	2.1088	2.197	2.2968	2.39	2.4906	2.5764	2.6118	2.671
			0.0248	0.0842	0.0862	0.097	0.1214	0.1366	0.1478	0.155	0.1772	0.2	0.2178	0.253	0.2816	0.3156	0.3628	0.4066	0.4224	0.477	0.5234	0.5814	0.607	0.6756	0.7188	0.7728	0.8306	0.8776	0.9512	1.0048	1.097	1.1616	1.2492	1.3234	1.4144	1.4836	1.6156	1.7144	1.8476	1.937	2.0646	2.1358	2.221	2.3328	2.437	2.5356	2.5974	2.6718	2.66
	E33A,E372K		0.0608	0.1092	0.1032	0.107	0.1184	0.1296	0.1398	0.139	0.1612	0.19	0.2058	0.252	0.2816	0.3186	0.3558	0.3786	0.4054	0.447	0.4834	0.5284	0.583	0.6326	0.6618	0.7258	0.8036	0.8726	0.9722	1.0618	1.193	1.3056	1.3712	1.4844	1.5874	1.6906	1.7626	1.8574	1.9246	1.987	2.0826	2.1088	2.125	2.1488	2.167	2.1836	2.1774	2.1968	2.189
			0.0558	0.0952	0.1052	0.123	0.1434	0.1586	0.1778	0.193	0.2102	0.233	0.2498	0.281	0.3136	0.3486	0.3898	0.4276	0.4724	0.506	0.5584	0.6144	0.664	0.7126	0.7698	0.8088	0.8716	0.9386	1.0182	1.0918	1.194	1.3156	1.3862	1.4884	1.6034	1.7326	1.8606	1.9674	2.0846	2.215	2.3206	2.4488	2.53	2.5708	2.621	2.6586	2.6804	2.6288	2.685
			0.0388	0.0692	0.0772	0.073	0.0954	0.1036	0.1058	0.116	0.1332	0.18	0.1768	0.205	0.2276	0.2616	0.2928	0.3236	0.3644	0.41	0.4664	0.5054	0.559	0.6086	0.6688	0.7308	0.7996	0.8836	0.9812	1.0838	1.182	1.3226	1.4062	1.5614	1.6514	1.7616	1.8976	2.0274	2.1536	2.235	2.3746	2.4558	2.53	2.5828	2.666	2.7106	2.7414	2.7778	2.788
	Hsp82	1 uM radicicol	0.0458	0.1352	0.1182	0.121	0.1494	0.1886	0.1868	0.199	0.2042	0.254	0.2668	0.329	0.3746	0.4166	0.4578	0.4826	0.5144	0.581	0.6344	0.7124	0.786	0.8456	0.9008	1.0348	1.0906	1.1086	1.2452	1.2848	1.42	1.4716	1.5772	1.7044	1.8274	1.9776	2.1766	2.2634	2.4316	2.585	2.6916	2.7938	2.899	2.9198	2.938	2.9846	3.0184	3.0118	3.076
			0.0458	0.0942	0.0812	0.079	0.1164	0.1456	0.1558	0.171	0.1642	0.19	0.2318	0.263	0.2926	0.3426	0.3638	0.3786	0.4014	0.45	0.4844	0.5554	0.609	0.6556	0.6888	0.7758	0.8346	0.8666	0.9942	1.0438	1.172	1.2446	1.4042	1.4744	1.6284	1.7336	1.8236	1.9134	2.0636	2.198	2.2836	2.3748	2.487	2.5318	2.562	2.6026	2.6534	2.6338	2.709
			0.0348	0.0742	0.0782	0.063	0.1044	0.1286	0.1338	0.148	0.1422	0.16	0.2068	0.247	0.2606	0.3046	0.3488	0.3746	0.4194	0.469	0.4994	0.5624	0.608	0.6396	0.6758	0.7658	0.8146	0.8296	0.9552	1.0118	1.152	1.1926	1.3802	1.4404	1.6334	1.7646	1.8266	1.9474	2.1046	2.347	2.3786	2.5728	2.712	2.7198	2.735	2.8176	2.8484	2.8038	2.89
	E33A		0.0258	0.0622	0.0902	0.088	0.1204	0.1396	0.1808	0.202	0.2292	0.24	0.2528	0.287	0.2906	0.3066	0.3368	0.3606	0.3844	0.416	0.4494	0.4944	0.507	0.5236	0.5608	0.5748	0.5996	0.6246	0.6562	0.7388	0.791	0.7846	0.8462	0.8804	0.9354	0.9556	0.9696	0.9754	1.0336	1.099	1.1776	1.1878	1.288	1.3318	1.389	1.4636	1.5934	1.6698	1.738
			0.0268	0.0242	0.0212	0.008	0.0144	0.0026	0.0188	0.031	0.0342	0.024	0.0238	0.032	0.0226	0.0206	0.0308	0.0286	0.0214	0.033	0.0174	0.0424	0.03	0.0286	0.0258	0.0008	0.0146	0.0076	0.0102	0.0438	0.051	0.0266	0.0402	0.0354	0.0464	0.0426	0.0206	0.0134	0.0136	0.034	0.0326	0.0148	0.024	0.0238	0.012	0.0346	0.0334	0.0338	0.051
			-0.0292	0.0672	0.0632	0.048	0.0864	0.0796	0.1158	0.115	0.1422	0.149	0.1458	0.143	0.1746	0.1726	0.1818	0.2096	0.2084	0.298	0.2444	0.2504	0.296	0.2516	0.2838	0.3078	0.2766	0.3706	0.4272	0.4938	0.538	0.5576	0.6302	0.6194	0.6494	0.6076	0.6786	0.7644	0.7876	0.884	0.8496	0.8638	1.028	1.0958	0.997	1.1796	1.1904	1.1608	1.216
	T171A		0.0458	0.0842	0.0772	0.07	0.0854	0.0946	0.1358	0.151	0.1682	0.196	0.2188	0.245	0.2836	0.3146	0.3548	0.3906	0.4394	0.471	0.5234	0.5644	0.613	0.6586	0.7168	0.7728	0.8256	0.9136	0.9882	1.0748	1.178	1.2666	1.3352	1.4344	1.5294	1.6466	1.7436	1.8854	2.0236	2.165	2.2896	2.4228	2.556	2.6158	2.666	2.7296	2.7874	2.8118	2.782
			0.0878	0.1032	0.1032	0.089	0.1054	0.1276	0.1748	0.199	0.2142	0.251	0.2848	0.297	0.3526	0.3806	0.4228	0.4686	0.5174	0.561	0.6314	0.6834	0.731	0.7886	0.8518	0.9178	0.9896	1.1006	1.1542	1.2368	1.317	1.4506	1.5002	1.6344	1.6934	1.8246	1.9966	2.1374	2.3296	2.412	2.6276	2.7418	2.84	2.9468	2.991	3.0636	3.0794	3.1308	3.092
			0.0378	0.0792	0.0812	0.079	0.0904	0.1226	0.1528	0.174	0.1902	0.234	0.2538	0.292	0.3276	0.3656	0.3928	0.4306	0.4764	0.513	0.5694	0.6034	0.663	0.7176	0.7638	0.8268	0.8936	0.9806	1.0392	1.1288	1.201	1.3126	1.3612	1.4874	1.5894	1.7456	1.8696	2.0464	2.2516	2.452	2.6176	2.7268	2.813	2.9208	2.972	3.0586	3.0524	3.1108	3.139
	E372K		0.0178	0.0722	0.0842	0.101	0.1274	0.1456	0.1708	0.204	0.2262	0.265	0.2808	0.311	0.3376	0.3706	0.4168	0.4386	0.4884	0.519	0.5704	0.6154	0.684	0.7616	0.8338	0.9128	0.9986	1.0936	1.2062	1.3128	1.423	1.5356	1.6342	1.7674	1.9084	2.0456	2.1526	2.3004	2.4086	2.561	2.6386	2.7668	2.833	2.8938	2.918	2.9646	2.9774	2.9688	3.031
			0.0178	0.0692	0.0842	0.101	0.1354	0.1526	0.1758	0.192	0.2112	0.245	0.2718	0.315	0.3486	0.3826	0.4238	0.4626	0.5024	0.545	0.5794	0.6264	0.701	0.7636	0.8108	0.8878	0.9716	1.0576	1.1412	1.2288	1.332	1.4516	1.5232	1.6294	1.7714	1.9066	2.0266	2.1854	2.3436	2.492	2.6176	2.7548	2.827	2.9218	2.96	3.0096	3.0324	3.0548	3.09
			-0.0022	0.0562	0.0662	0.092	0.1234	0.1336	0.1458	0.167	0.1972	0.228	0.2638	0.305	0.3356	0.3846	0.4458	0.4836	0.5364	0.583	0.6314	0.6854	0.758	0.8496	0.9148	1.0348	1.1226	1.1946	1.3312	1.4388	1.523	1.5976	1.7452	1.7994	1.9984	2.1326	2.1976	2.3454	2.4826	2.637	2.6986	2.8188	2.84	2.9078	2.924	2.9726	2.9614	2.9558	3.024
	E33A,T171A		0.0228	0.0762	0.0792	0.085	0.1104	0.1206	0.1348	0.15	0.1762	0.21	0.2348	0.269	0.2936	0.3326	0.3798	0.4066	0.4494	0.496	0.5354	0.5764	0.581	0.6406	0.7038	0.7488	0.8096	0.8766	0.9262	0.9628	1.052	1.1176	1.1732	1.2184	1.3044	1.3426	1.4426	1.5314	1.6466	1.786	1.8496	1.9638	2.078	2.1498	2.262	2.3226	2.4294	2.5458	2.564
			0.0228	0.0762	0.0802	0.097	0.1174	0.1436	0.1598	0.17	0.1852	0.22	0.2298	0.258	0.2836	0.3136	0.3658	0.3986	0.4434	0.487	0.5274	0.5784	0.587	0.6816	0.7188	0.7618	0.8106	0.8636	0.9352	0.9738	1.063	1.1306	1.2032	1.2624	1.3554	1.3946	1.5206	1.6124	1.7126	1.836	1.9066	2.0398	2.173	2.2768	2.377	2.4406	2.5984	2.6868	2.704
			-0.0032	0.0672	0.0782	0.079	0.0984	0.1076	0.1238	0.13	0.1512	0.168	0.1788	0.196	0.2096	0.2306	0.2618	0.2926	0.2924	0.336	0.3404	0.3754	0.392	0.4576	0.4258	0.4778	0.4926	0.5096	0.5482	0.6208	0.664	0.7006	0.7762	0.8334	0.9224	0.9776	1.0346	1.1084	1.1936	1.257	1.3046	1.3648	1.445	1.4668	1.516	1.5806	1.6524	1.6578	1.699
	E33A,E372K		0.0348	0.0802	0.0922	0.096	0.1204	0.1286	0.1448	0.155	0.1692	0.199	0.2038	0.236	0.2716	0.3016	0.3358	0.3666	0.3924	0.435	0.4754	0.5444	0.595	0.6496	0.7168	0.7788	0.8506	0.9206	1.0032	1.0828	1.189	1.3106	1.3922	1.5684	1.6564	1.8116	1.9766	2.1114	2.2496	2.367	2.4776	2.5898	2.687	2.7728	2.845	2.8896	2.9284	2.9398	2.98
			0.0368	0.0852	0.0852	0.094	0.1304	0.1466	0.1458	0.158	0.1832	0.212	0.2448	0.272	0.3196	0.3586	0.4028	0.4416	0.4784	0.533	0.5784	0.6394	0.697	0.7396	0.8008	0.8838	0.9416	1.0216	1.0952	1.1848	1.273	1.3816	1.4452	1.5614	1.6734	1.7996	1.8956	2.0514	2.1936	2.306	2.3936	2.5298	2.59	2.6588	2.716	2.7336	2.7744	2.7588	2.799
			0.0498	0.0832	0.1082	0.114	0.1354	0.1446	0.1548	0.166	0.1852	0.216	0.2358	0.274	0.3116	0.3506	0.3988	0.4206	0.4714	0.514	0.5614	0.6134	0.674	0.7396	0.8078	0.8448	0.9076	0.9716	1.0422	1.1148	1.207	1.3476	1.3882	1.5354	1.6154	1.7536	1.8666	1.9814	2.1106	2.214	2.3206	2.4108	2.507	2.5858	2.69	2.7286	2.8114	2.8668	2.851
	Hsp82	3 uM radicicol	0.0398	0.1062	0.0972	0.091	0.1354	0.1786	0.1888	0.201	0.2082	0.228	0.2838	0.344	0.3726	0.4136	0.4678	0.4826	0.5364	0.587	0.6224	0.7034	0.749	0.7936	0.8488	0.9218	0.9726	1.0086	1.1142	1.1588	1.286	1.3816	1.5012	1.6524	1.8104	1.9756	2.1446	2.3864	2.5776	2.797	2.8946	3.0548	3.226	3.2768	3.317	3.3666	3.4414	3.4478	3.478
			-0.0132	0.0432	0.0442	0.04	0.0684	0.0946	0.1078	0.121	0.1232	0.123	0.1778	0.202	0.2146	0.2526	0.2818	0.3146	0.3444	0.407	0.4374	0.5544	0.62	0.6766	0.6988	0.8058	0.8696	0.8996	1.0072	1.0508	1.165	1.2276	1.3562	1.4344	1.5784	1.7196	1.7986	1.8864	2.0036	2.153	2.1946	2.3038	2.377	2.4118	2.379	2.4066	2.3884	2.3618	2.395
			0.0138	0.0512	0.0492	0.04	0.0814	0.1136	0.1198	0.126	0.1272	0.147	0.1898	0.25	0.2536	0.2746	0.3268	0.3366	0.3814	0.424	0.4554	0.5244	0.567	0.5756	0.6168	0.7358	0.7706	0.8086	0.9242	0.9588	1.087	1.1586	1.3162	1.4134	1.5714	1.6776	1.7896	1.9394	2.0716	2.187	2.3086	2.3458	2.404	2.4788	2.524	2.5646	2.5914	2.6608	2.622
	E33A		0.0248	0.0582	0.0802	0.065	0.0924	0.1166	0.1358	0.154	0.1932	0.199	0.2118	0.244	0.2576	0.2786	0.2918	0.3396	0.3384	0.402	0.4134	0.4574	0.466	0.4676	0.4788	0.4908	0.4856	0.4786	0.5312	0.6028	0.634	0.5806	0.6312	0.6524	0.6634	0.6866	0.6676	0.6574	0.6836	0.749	0.7756	0.8018	0.901	0.9088	0.957	0.9796	1.0904	1.1218	1.144
			0.0088	0.0432	0.0672	0.074	0.0994	0.1176	0.1308	0.143	0.1702	0.173	0.1798	0.21	0.2296	0.2406	0.2688	0.2886	0.3054	0.352	0.3574	0.3844	0.426	0.4116	0.4418	0.4528	0.4496	0.4646	0.5122	0.5788	0.611	0.5766	0.6372	0.6364	0.6804	0.7186	0.7136	0.7224	0.7596	0.806	0.8376	0.8928	0.986	1.0148	1.064	1.0966	1.1954	1.2158	1.298
			0.0278	0.0452	0.0632	0.055	0.0794	0.1066	0.1608	0.19	0.2572	0.244	0.2778	0.284	0.3076	0.3076	0.2918	0.3576	0.3614	0.427	0.4394	0.4654	0.49	0.4826	0.5008	0.5238	0.5156	0.5476	0.5972	0.6658	0.665	0.6386	0.6632	0.7174	0.7404	0.7666	0.7696	0.7784	0.8136	0.824	0.8796	0.8768	0.941	0.9478	0.983	1.0036	1.0904	1.1528	1.187
	T171A		0.0298	0.0662	0.0642	0.057	0.0634	0.0866	0.1278	0.15	0.1642	0.197	0.2228	0.241	0.2816	0.3046	0.3338	0.3796	0.3924	0.448	0.4994	0.5454	0.585	0.6326	0.6678	0.7378	0.7946	0.8576	0.9512	1.0268	1.127	1.2056	1.2932	1.3884	1.5274	1.6686	1.7396	1.8834	2.0566	2.22	2.3806	2.5308	2.664	2.7658	2.833	2.9016	2.9444	3.0048	2.975
			0.0328	0.0782	0.0812	0.081	0.0834	0.1126	0.1428	0.159	0.1732	0.217	0.2288	0.249	0.2936	0.3216	0.3448	0.3746	0.4124	0.456	0.5114	0.5664	0.628	0.6816	0.7498	0.8068	0.8846	0.9996	1.0462	1.1448	1.233	1.3616	1.4312	1.5654	1.6404	1.7926	1.9276	2.0884	2.2606	2.429	2.5696	2.6968	2.794	2.8728	2.911	3.0036	3.0084	3.0518	3.011
			0.0178	0.0712	0.0732	0.072	0.0714	0.0936	0.1218	0.135	0.1552	0.172	0.1988	0.224	0.2646	0.2986	0.3328	0.3566	0.4004	0.422	0.4784	0.5234	0.574	0.6236	0.6988	0.7558	0.8166	0.9486	1.0142	1.1168	1.219	1.3686	1.4362	1.5964	1.6924	1.8636	2.0456	2.1994	2.3736	2.515	2.7236	2.8078	2.903	2.9988	3.062	3.1046	3.1424	3.2058	3.154
	E372K		0.0228	0.0602	0.0552	0.073	0.0874	0.0946	0.1228	0.143	0.1602	0.172	0.2058	0.214	0.2386	0.2596	0.3068	0.3476	0.3714	0.427	0.4544	0.4804	0.549	0.6046	0.6488	0.7278	0.7796	0.8606	0.9372	0.9918	1.06	1.1856	1.2812	1.3864	1.5044	1.6406	1.7926	1.9094	2.0596	2.229	2.3896	2.5808	2.716	2.8388	2.934	2.9896	3.0604	3.0968	3.102
			0.0268	0.0572	0.0752	0.1	0.1224	0.1426	0.1568	0.169	0.1962	0.208	0.2468	0.275	0.2966	0.3306	0.3828	0.4156	0.4714	0.526	0.5674	0.6334	0.706	0.7876	0.8588	0.9428	1.0366	1.1396	1.2462	1.3538	1.442	1.5876	1.6922	1.8194	1.9494	2.0606	2.2566	2.3944	2.5506	2.661	2.8566	2.8948	2.987	3.0948	3.173	3.1996	3.2444	3.3288	3.254
			0.0068	0.0632	0.0662	0.087	0.1174	0.1206	0.1338	0.151	0.1782	0.198	0.2308	0.272	0.2796	0.3246	0.3768	0.4106	0.4524	0.512	0.5514	0.6144	0.67	0.7176	0.7838	0.8538	0.9436	1.0426	1.1372	1.2158	1.322	1.4826	1.6182	1.7764	1.9174	2.0436	2.1886	2.3374	2.4806	2.511	2.7036	2.8098	2.916	3.0578	3.15	3.2106	3.2594	3.3158	3.299
	E33A,T171A		0.0338	0.0782	0.0782	0.084	0.0964	0.1106	0.1328	0.143	0.1752	0.166	0.2108	0.221	0.2536	0.2866	0.3158	0.3826	0.3814	0.46	0.4794	0.5214	0.521	0.5856	0.5838	0.6538	0.6736	0.6926	0.7352	0.7798	0.842	0.8846	0.9352	0.9704	1.0274	1.0306	1.1416	1.1874	1.2496	1.333	1.3546	1.4098	1.487	1.5268	1.567	1.5686	1.6514	1.7058	1.716
			0.0378	0.0822	0.0802	0.095	0.1174	0.1406	0.1318	0.144	0.1792	0.209	0.2178	0.25	0.2626	0.2876	0.3428	0.3626	0.4024	0.434	0.4664	0.5194	0.542	0.6276	0.6698	0.6838	0.7156	0.7756	0.7942	0.8198	0.906	0.9736	1.0342	1.1024	1.1484	1.1456	1.2576	1.2934	1.3506	1.417	1.5096	1.5368	1.613	1.6978	1.731	1.7756	1.8784	1.9378	1.971
			0.0238	0.0762	0.0782	0.085	0.1114	0.1366	0.1288	0.154	0.1872	0.189	0.2218	0.241	0.2466	0.2776	0.3338	0.3696	0.3874	0.441	0.4544	0.4884	0.499	0.5546	0.5788	0.6018	0.6266	0.6476	0.6802	0.7168	0.78	0.8266	0.8782	0.8934	0.9544	0.9486	1.0476	1.0904	1.1476	1.234	1.2556	1.2968	1.415	1.4338	1.528	1.5386	1.7124	1.7758	1.862
	E33A,E372K		0.0788	0.0882	0.1022	0.111	0.1254	0.1426	0.1738	0.193	0.2182	0.231	0.2768	0.302	0.3396	0.3786	0.4228	0.4886	0.5044	0.571	0.6254	0.6834	0.77	0.8386	0.8988	0.9878	1.0826	1.1816	1.2492	1.3548	1.435	1.5716	1.6092	1.7464	1.8164	1.9896	2.0926	2.2554	2.4126	2.53	2.6536	2.8088	2.914	3.0898	3.201	3.2556	3.3144	3.2868	3.386
			0.0578	0.0842	0.0962	0.109	0.1354	0.1476	0.1628	0.174	0.2102	0.246	0.2738	0.307	0.3396	0.3836	0.4198	0.4476	0.4924	0.551	0.5874	0.6354	0.719	0.7696	0.7948	0.8848	0.9826	1.0496	1.1272	1.2198	1.318	1.4386	1.5722	1.7224	1.8274	1.9286	2.0326	2.1844	2.2706	2.332	2.4476	2.5438	2.609	2.7268	2.805	2.8386	2.8864	2.9138	2.916
			0.0198	0.0682	0.0632	0.072	0.0854	0.0996	0.0958	0.116	0.1482	0.169	0.1878	0.214	0.2456	0.2576	0.2788	0.3046	0.3384	0.368	0.4184	0.4284	0.489	0.4726	0.5188	0.5368	0.5806	0.6556	0.7342	0.7788	0.85	0.9676	1.0292	1.1354	1.2054	1.3536	1.4526	1.5354	1.6166	1.748	1.8346	1.9648	2.073	2.1318	2.163	2.1936	2.2304	2.2038	2.213
	Hsp82	10 uM radicicol	0.0328	0.0812	0.0762	0.068	0.1084	0.1586	0.1628	0.177	0.1702	0.197	0.2528	0.307	0.2926	0.3516	0.4098	0.4126	0.4644	0.499	0.5284	0.6054	0.652	0.6916	0.7188	0.8098	0.8776	0.8966	1.0222	1.0548	1.17	1.2516	1.3632	1.4774	1.5714	1.7366	1.9086	2.0784	2.2236	2.331	2.5836	2.6708	2.828	2.9618	3.017	3.0626	3.0834	3.2008	3.153
			-0.0282	0.0192	0.0322	0.032	0.0604	0.0856	0.0848	0.1	0.1042	0.12	0.1688	0.22	0.2156	0.2516	0.2758	0.2916	0.3214	0.358	0.3954	0.4614	0.552	0.5856	0.6408	0.7698	0.8086	0.8586	0.9842	1.0458	1.184	1.2646	1.4082	1.5084	1.6514	1.7896	1.9376	2.0574	2.1846	2.289	2.4236	2.5448	2.621	2.6908	2.643	2.6596	2.6094	2.6408	2.603
			-0.0082	0.0402	0.0442	0.043	0.0734	0.0936	0.0968	0.114	0.1232	0.133	0.1758	0.226	0.2206	0.2726	0.2968	0.3036	0.3364	0.387	0.4254	0.4534	0.542	0.5596	0.6178	0.6798	0.6836	0.7606	0.8582	0.9108	1.054	1.1326	1.2162	1.2954	1.4214	1.4766	1.4866	1.5684	1.6526	1.786	1.8426	1.9138	1.982	2.0508	1.955	1.9616	1.9234	1.8978	1.955
	E33A		0.0198	0.0332	0.0592	0.048	0.0744	0.0996	0.1438	0.18	0.2312	0.23	0.2488	0.26	0.2676	0.2736	0.2808	0.3196	0.3014	0.361	0.3734	0.3804	0.397	0.3876	0.3838	0.3768	0.3726	0.3696	0.4392	0.4698	0.469	0.4106	0.4462	0.4724	0.4814	0.4676	0.4376	0.4164	0.4326	0.455	0.4506	0.4468	0.493	0.4798	0.465	0.4726	0.5154	0.5228	0.52
			0.0168	0.0262	0.0422	0.024	0.0494	0.0816	0.1148	0.133	0.1732	0.189	0.1968	0.221	0.2386	0.2496	0.2308	0.2726	0.2714	0.325	0.3184	0.3334	0.356	0.3426	0.3188	0.3538	0.3466	0.3706	0.4212	0.4288	0.426	0.3806	0.4002	0.4154	0.4254	0.4246	0.3986	0.4014	0.3936	0.392	0.4106	0.4128	0.448	0.4338	0.432	0.4356	0.4694	0.4678	0.48
			-0.0092	0.0212	0.0562	0.036	0.0444	0.0436	0.0818	0.094	0.1252	0.127	0.1278	0.141	0.1546	0.1606	0.1728	0.1786	0.2024	0.252	0.2354	0.2244	0.28	0.2786	0.2868	0.2758	0.2796	0.2816	0.3462	0.3488	0.324	0.3166	0.3262	0.3524	0.3174	0.3396	0.3326	0.2954	0.2806	0.306	0.2936	0.2708	0.332	0.3018	0.311	0.3356	0.3444	0.3638	0.377
	T171A		0.0648	0.1052	0.1082	0.102	0.1054	0.1406	0.1758	0.199	0.2172	0.258	0.2868	0.312	0.3596	0.3996	0.4428	0.4866	0.5324	0.568	0.6314	0.6854	0.755	0.7966	0.8278	0.8798	0.9446	1.0016	1.0702	1.1028	1.184	1.2536	1.3072	1.4304	1.5094	1.6436	1.8016	1.9214	2.0856	2.259	2.4696	2.5838	2.762	2.8258	2.972	3.0776	3.1254	3.3568	3.365
			0.0148	0.0662	0.0742	0.077	0.0854	0.1236	0.1638	0.188	0.2062	0.227	0.2528	0.274	0.3046	0.3336	0.3528	0.3936	0.4164	0.467	0.5114	0.5324	0.601	0.6266	0.6408	0.7268	0.7596	0.8096	0.8802	0.9548	1.032	1.1036	1.2022	1.3024	1.4514	1.6136	1.6876	1.7754	1.9196	2.011	2.1386	2.2568	2.32	2.4638	2.524	2.6606	2.7024	2.7698	2.771
			0.0458	0.1102	0.1092	0.097	0.0934	0.1236	0.1498	0.179	0.1842	0.22	0.2408	0.269	0.3316	0.3636	0.3888	0.4376	0.4704	0.515	0.5954	0.6414	0.712	0.7586	0.8058	0.8818	0.8976	0.9866	1.0802	1.1438	1.247	1.3486	1.4272	1.5444	1.6804	1.8316	1.9226	2.1024	2.2976	2.5	2.6326	2.7888	2.902	3.0348	3.092	3.1946	3.1924	3.2338	3.265
	E372K		0.0228	0.0632	0.0662	0.085	0.1114	0.1236	0.1428	0.159	0.1732	0.186	0.2258	0.252	0.2556	0.2886	0.3328	0.3686	0.3914	0.46	0.5034	0.5524	0.601	0.6346	0.6698	0.7308	0.7946	0.8436	0.9152	0.9698	1.038	1.1446	1.2142	1.3054	1.4304	1.5466	1.7076	1.8184	1.9696	2.126	2.2456	2.4428	2.616	2.7298	2.894	2.9786	3.0674	3.1428	3.161
			0.0298	0.0612	0.0622	0.088	0.1074	0.1216	0.1228	0.137	0.1602	0.158	0.1988	0.22	0.2376	0.2846	0.3268	0.3566	0.3784	0.434	0.4584	0.5314	0.587	0.6256	0.6568	0.7288	0.7936	0.8636	0.9372	0.9748	1.031	1.1326	1.1912	1.2914	1.3614	1.4616	1.6016	1.6744	1.8096	1.935	2.0356	2.1618	2.331	2.4578	2.619	2.7306	2.8304	2.9598	2.927
			0.0298	0.0732	0.0912	0.122	0.1584	0.1806	0.1838	0.194	0.2182	0.243	0.2648	0.316	0.3116	0.3456	0.3968	0.4246	0.4454	0.515	0.5694	0.6164	0.674	0.7126	0.7098	0.8168	0.8466	0.8856	1.0222	1.1138	1.229	1.3316	1.5112	1.5194	1.7104	1.8796	1.9886	2.1444	2.3476	2.534	2.6566	2.8148	2.874	2.9788	3.033	3.0826	3.0784	3.1108	3.108
	E33A,T171A		0.0188	0.0612	0.0622	0.068	0.0894	0.1096	0.1148	0.135	0.1712	0.18	0.1958	0.221	0.2186	0.2326	0.2658	0.2896	0.2904	0.335	0.3314	0.3714	0.379	0.4206	0.3808	0.4248	0.4166	0.4076	0.4342	0.4368	0.454	0.4386	0.4562	0.4404	0.4734	0.4526	0.4146	0.4224	0.4196	0.472	0.4416	0.4588	0.479	0.4748	0.466	0.4616	0.4834	0.4668	0.479
			0.0608	0.0832	0.0782	0.075	0.0864	0.1226	0.1118	0.127	0.1692	0.176	0.2028	0.226	0.2236	0.2406	0.2758	0.2936	0.3024	0.35	0.3324	0.3634	0.375	0.4206	0.3818	0.4298	0.4076	0.3996	0.4172	0.4398	0.448	0.4286	0.4582	0.4194	0.4414	0.4276	0.4056	0.4034	0.4096	0.445	0.4136	0.4168	0.446	0.4348	0.426	0.4196	0.4434	0.4128	0.426
			0.0628	0.0982	0.1052	0.114	0.1424	0.1586	0.1388	0.15	0.1772	0.185	0.1978	0.239	0.2196	0.2386	0.2738	0.2876	0.2954	0.333	0.3434	0.3694	0.368	0.3906	0.3528	0.3858	0.3446	0.3496	0.3482	0.3628	0.371	0.3946	0.3772	0.3564	0.3504	0.3456	0.3546	0.3394	0.3456	0.353	0.3276	0.3338	0.343	0.3458	0.334	0.3396	0.3504	0.3568	0.367
	E33A,E372K		0.0258	0.0642	0.0732	0.111	0.1234	0.1516	0.1528	0.173	0.1942	0.224	0.2468	0.276	0.3136	0.3366	0.3728	0.4136	0.4214	0.478	0.5234	0.5614	0.662	0.6176	0.6798	0.7598	0.7746	0.8426	0.9082	0.9328	1.03	1.1096	1.2222	1.2624	1.3584	1.4236	1.4246	1.4994	1.5856	1.696	1.7536	1.8288	1.91	1.9978	2.061	2.2026	2.2894	2.3428	2.405
			0.0768	0.0962	0.1012	0.126	0.1464	0.1576	0.1948	0.218	0.2422	0.251	0.2938	0.29	0.3176	0.3366	0.3758	0.4306	0.4134	0.492	0.5414	0.5834	0.65	0.6406	0.6648	0.7248	0.7446	0.7826	0.8462	0.8818	0.936	0.9846	0.9992	1.0884	1.1294	1.1876	1.2846	1.3454	1.4066	1.499	1.5506	1.6188	1.722	1.7988	1.871	1.9086	2.0644	2.0438	2.088
			0.0868	0.1182	0.0992	0.132	0.1454	0.1526	0.1578	0.169	0.1972	0.215	0.2288	0.251	0.2886	0.3106	0.3538	0.3756	0.3984	0.457	0.5104	0.5544	0.661	0.6796	0.7418	0.7838	0.8076	0.8696	0.9012	0.9328	0.989	1.0546	1.0762	1.1284	1.1994	1.2716	1.3476	1.4154	1.5246	1.584	1.6286	1.7458	1.87	1.9308	2.074	2.1716	2.2944	2.4228	2.411
	Hsp82	30 uM radicicol	0.0688	0.1122	0.1092	0.121	0.1344	0.1466	0.1698	0.179	0.1832	0.214	0.2468	0.26	0.2826	0.3086	0.3318	0.3656	0.3924	0.459	0.5114	0.5494	0.57	0.5836	0.6278	0.6818	0.7736	0.8406	0.8792	0.9468	1.034	1.1226	1.1622	1.2754	1.3214	1.3966	1.4626	1.5624	1.6646	1.741	1.7886	1.8438	1.976	1.9798	1.992	2.1316	2.2014	2.1848	2.269
			0.0698	0.0972	0.0882	0.094	0.1074	0.1196	0.1318	0.141	0.1492	0.168	0.1768	0.192	0.2176	0.2416	0.2768	0.2976	0.3354	0.391	0.4344	0.4934	0.54	0.6086	0.6668	0.7378	0.8196	0.9036	0.9932	1.0788	1.171	1.2506	1.3582	1.4614	1.5884	1.6966	1.7626	1.8954	2.0396	2.23	2.2686	2.4368	2.591	2.6328	2.696	2.7176	2.8014	2.8498	2.81
			0.0398	0.0822	0.0812	0.083	0.1004	0.1076	0.1168	0.131	0.1522	0.203	0.2218	0.278	0.3046	0.3446	0.3878	0.4006	0.4534	0.487	0.5554	0.6184	0.662	0.7246	0.7818	0.8248	0.8786	0.9666	1.0472	1.1458	1.223	1.2976	1.4032	1.4664	1.5514	1.5886	1.6506	1.7524	1.8636	2.004	2.0736	2.1588	2.26	2.3018	2.33	2.3356	2.3714	2.4308	2.442
	E33A		0.0388	0.0922	0.0762	0.079	0.0924	0.0866	0.1008	0.105	0.1052	0.116	0.1128	0.116	0.1156	0.1246	0.1438	0.1466	0.1474	0.171	0.1794	0.2104	0.197	0.1846	0.1888	0.1808	0.1626	0.1686	0.1532	0.1598	0.145	0.1656	0.1492	0.1404	0.1334	0.1386	0.1236	0.1314	0.1416	0.134	0.1356	0.1388	0.157	0.1408	0.143	0.1426	0.1614	0.1528	0.152
			0.0248	0.0612	0.0442	0.07	0.0724	0.0896	0.0968	0.105	0.1202	0.144	0.1438	0.165	0.1766	0.1836	0.1958	0.1886	0.2114	0.212	0.2174	0.2244	0.214	0.2126	0.2178	0.2038	0.1926	0.2006	0.1952	0.1928	0.191	0.2056	0.1702	0.1854	0.1524	0.1486	0.1576	0.1674	0.1696	0.16	0.1726	0.1608	0.16	0.1648	0.158	0.1656	0.1704	0.1818	0.158
			0.0438	0.1032	0.0822	0.079	0.1064	0.1066	0.1078	0.128	0.1262	0.147	0.1688	0.179	0.1816	0.1916	0.2098	0.2266	0.2064	0.227	0.2184	0.2164	0.225	0.2106	0.2228	0.2088	0.2126	0.2006	0.1862	0.1968	0.191	0.2016	0.1762	0.2044	0.1734	0.1916	0.1946	0.1924	0.2016	0.195	0.2056	0.1918	0.206	0.1948	0.191	0.1946	0.2014	0.2068	0.178
	T171A		0.0608	0.0862	0.0842	0.088	0.1064	0.1216	0.1328	0.145	0.1552	0.167	0.1968	0.198	0.2266	0.2556	0.2868	0.3376	0.3644	0.427	0.4714	0.5194	0.569	0.6096	0.6478	0.6788	0.7026	0.7526	0.7882	0.8208	0.878	0.9376	0.9902	1.0604	1.1234	1.1476	1.1896	1.2774	1.3416	1.451	1.5096	1.5698	1.699	1.7478	1.814	1.9226	2.1004	2.2018	2.254
			0.0328	0.0652	0.0662	0.069	0.0914	0.1036	0.1118	0.112	0.1202	0.138	0.1558	0.182	0.1996	0.2266	0.2548	0.2676	0.3024	0.349	0.3854	0.4524	0.476	0.4976	0.5338	0.5628	0.5906	0.6416	0.6552	0.7108	0.788	0.8366	0.8902	0.9354	1.0294	1.0656	1.0936	1.1994	1.3356	1.479	1.5096	1.5528	1.697	1.7798	1.821	1.9406	2.0464	2.1538	2.257
			0.0448	0.0692	0.0892	0.097	0.1204	0.1316	0.1488	0.161	0.1652	0.18	0.2128	0.227	0.2486	0.2846	0.3248	0.3806	0.4124	0.459	0.4914	0.5504	0.603	0.6626	0.6858	0.7428	0.7656	0.7956	0.8432	0.9048	0.973	1.0306	1.1022	1.1404	1.2254	1.2556	1.2786	1.3724	1.4496	1.619	1.6036	1.7148	1.846	1.8758	1.945	2.0476	2.1474	2.2598	2.382
	E372K		0.0758	0.0892	0.0872	0.1	0.1004	0.1116	0.1168	0.126	0.1392	0.156	0.1678	0.174	0.1856	0.2086	0.2548	0.2966	0.3014	0.375	0.3864	0.4364	0.461	0.4756	0.5048	0.5288	0.5376	0.5986	0.6352	0.6688	0.711	0.7616	0.7682	0.8044	0.8984	0.8896	0.9196	0.9884	1.0146	1.077	1.0756	1.0948	1.206	1.2128	1.231	1.3206	1.3274	1.3608	1.361
			0.0878	0.1002	0.0902	0.114	0.1114	0.1176	0.1188	0.129	0.1412	0.174	0.1908	0.215	0.2356	0.2546	0.2828	0.2996	0.3164	0.366	0.4004	0.4464	0.499	0.5166	0.5468	0.5818	0.5976	0.6586	0.6982	0.7438	0.825	0.8466	0.8842	0.9214	1.0224	1.0176	1.0176	1.1314	1.2076	1.28	1.2616	1.3088	1.361	1.3518	1.346	1.3856	1.4124	1.4468	1.433
			0.0808	0.0942	0.0962	0.117	0.1274	0.1396	0.1498	0.164	0.1852	0.202	0.2288	0.248	0.2596	0.2876	0.3168	0.3406	0.3484	0.405	0.4344	0.4924	0.533	0.5176	0.5628	0.5928	0.6326	0.6876	0.7172	0.7318	0.804	0.8666	0.8722	0.9244	1.0124	1.0136	1.0736	1.1674	1.2336	1.288	1.2946	1.3368	1.42	1.4108	1.429	1.5176	1.5024	1.5408	1.501
	E33A,T171A		0.0488	0.0752	0.0762	0.085	0.1074	0.1226	0.1228	0.131	0.1322	0.159	0.1648	0.182	0.1996	0.2066	0.2248	0.2306	0.2384	0.266	0.2724	0.2794	0.285	0.2916	0.3048	0.3078	0.3006	0.3006	0.2902	0.2968	0.305	0.3046	0.2902	0.2894	0.2884	0.2766	0.2746	0.2724	0.2666	0.275	0.2666	0.2628	0.267	0.2718	0.265	0.2636	0.2824	0.2848	0.276
			0.0428	0.0702	0.0952	0.101	0.1134	0.1246	0.1238	0.125	0.1512	0.169	0.1798	0.205	0.2196	0.2406	0.2528	0.2626	0.2874	0.296	0.2994	0.3314	0.336	0.3306	0.3318	0.3508	0.3136	0.3376	0.3352	0.3388	0.347	0.3466	0.3532	0.3354	0.3154	0.3016	0.3116	0.2834	0.2846	0.278	0.2626	0.2598	0.26	0.2548	0.251	0.2516	0.2624	0.2658	0.258
			0.0318	0.0672	0.0922	0.098	0.1164	0.1276	0.1328	0.153	0.1642	0.179	0.2008	0.209	0.2306	0.2356	0.2558	0.2716	0.2934	0.303	0.3104	0.3124	0.31	0.3116	0.3448	0.3778	0.3406	0.3506	0.3412	0.3598	0.348	0.3356	0.3392	0.3504	0.3394	0.3076	0.3196	0.3114	0.3026	0.313	0.3026	0.2948	0.293	0.2868	0.274	0.2826	0.2824	0.3058	0.291
	E33A,E372K		0.0658	0.0922	0.1002	0.118	0.1264	0.1466	0.1468	0.148	0.1582	0.162	0.1698	0.187	0.1966	0.2326	0.2578	0.2976	0.2764	0.33	0.3344	0.3814	0.422	0.4306	0.4628	0.4938	0.4876	0.5096	0.5322	0.5648	0.539	0.5916	0.5492	0.5794	0.5704	0.5416	0.5666	0.5654	0.5906	0.553	0.5586	0.5528	0.559	0.5518	0.56	0.5166	0.4974	0.5398	0.51
			0.0628	0.0882	0.0892	0.106	0.1114	0.1156	0.1308	0.149	0.1472	0.171	0.1888	0.22	0.2416	0.2696	0.2878	0.3116	0.3194	0.35	0.3484	0.3844	0.417	0.4126	0.4528	0.4698	0.4416	0.4806	0.4922	0.5308	0.52	0.5356	0.5302	0.5414	0.4984	0.5056	0.5046	0.5204	0.5156	0.513	0.4986	0.4358	0.472	0.4918	0.491	0.5006	0.5214	0.4778	0.459
			0.0518	0.0782	0.0752	0.112	0.1234	0.1296	0.1188	0.152	0.1442	0.167	0.1838	0.186	0.1846	0.2086	0.2388	0.2516	0.2464	0.262	0.2754	0.3174	0.358	0.3526	0.4258	0.4248	0.3996	0.4566	0.4672	0.4938	0.488	0.5366	0.5482	0.5514	0.5374	0.5156	0.5726	0.5514	0.5366	0.552	0.5776	0.5888	0.628	0.6448	0.646	0.6706	0.6694	0.6248	0.595
[truncated: 25 more columns]

## Sheet: Figure 5C
Raw data for Figure 5C: relative light units (RLU)/OD600 of the indicated cultures expressing galactose inducible luciferase before and 2 hr after adding galactose. Each column is a biological replicate.
	No galactose			2 hr galactose
Hsp82	709	648	691	11323	12586	11096
Hsp82 + Rad	574	546	601	665	696	639
EA	2025	2025	1867	1327	1327	1426
TA	638	639	572	12831	13231	13158
EK	649	758	639	8377	11545	8560
EATA	938	1085	996	869	1070	988
EAEK	929	882	956	4327	4199	4493

## Sheet: Figure 6A
Raw data for Figure 6A: absorbance at 340 nm of (1) reactions containing the indicated Hsp82 proteins, either alone, with radicicol, with Aha1, or with radicicol and Aha1; over time. (2) a standard curve of NADH concentrations used to convert A@340nm to ATP equivalents. Each row is an independent experiment
Raw A@340
WT	alone	3.702	3.315	3.06	2.904	2.76	2.733	2.72	2.707	2.703	2.693	2.677	2.671	2.655	2.646	2.635	2.622	2.605	2.599	2.58	2.571	2.562	2.551	2.536	2.535	2.526	2.512	2.497	2.485	2.474	2.464	2.448	2.443	2.428	2.429	2.41	2.404	2.391	2.382	2.374	2.361	2.348	2.341	2.335	2.328	2.318	2.307	2.306	2.283
		3.572	3.283	3.097	2.91	2.787	2.759	2.764	2.752	2.746	2.745	2.741	2.722	2.711	2.708	2.695	2.685	2.671	2.665	2.655	2.645	2.635	2.624	2.618	2.606	2.595	2.577	2.569	2.554	2.544	2.533	2.521	2.512	2.501	2.496	2.479	2.468	2.457	2.452	2.438	2.417	2.408	2.401	2.395	2.376	2.351	2.356	2.345	2.336
		3.729	3.374	3.104	2.994	2.869	2.849	2.842	2.852	2.812	2.805	2.798	2.786	2.773	2.768	2.76	2.746	2.729	2.72	2.716	2.695	2.704	2.672	2.663	2.658	2.647	2.635	2.62	2.612	2.6	2.598	2.572	2.561	2.555	2.548	2.528	2.52	2.509	2.505	2.49	2.473	2.47	2.455	2.444	2.425	2.419	2.413	2.395	2.388
	Rad	3.802	3.472	3.313	3.091	3.07	3.067	3.057	3.04	3.038	3.031	3.028	3.021	3.014	3.004	3.004	2.996	2.994	2.989	2.98	2.97	2.961	2.96	2.955	2.947	2.941	2.93	2.927	2.919	2.913	2.902	2.894	2.893	2.894	2.887	2.881	2.87	2.871	2.864	2.857	2.844	2.846	2.837	2.838	2.829	2.839	2.833	2.829	2.817
		3.872	3.38	3.107	2.963	2.932	2.923	2.917	2.906	2.889	2.893	2.894	2.892	2.875	2.881	2.878	2.864	2.856	2.858	2.854	2.847	2.85	2.849	2.827	2.836	2.825	2.819	2.817	2.819	2.813	2.801	2.803	2.793	2.794	2.787	2.793	2.784	2.785	2.773	2.772	2.759	2.755	2.74	2.739	2.727	2.728	2.718	2.705	2.693
		3.767	3.253	3.013	2.955	2.932	2.918	2.908	2.877	2.87	2.872	2.87	2.859	2.87	2.87	2.869	2.859	2.857	2.855	2.849	2.838	2.846	2.827	2.827	2.831	2.826	2.814	2.824	2.822	2.814	2.801	2.798	2.793	2.795	2.783	2.792	2.79	2.779	2.778	2.775	2.771	2.766	2.768	2.766	2.76	2.765	2.764	2.753	2.743
	Aha1	3.586	3.192	2.98	2.82	2.728	2.667	2.616	2.578	2.527	2.486	2.433	2.386	2.338	2.286	2.224	2.174	2.114	2.063	1.996	1.941	1.881	1.822	1.762	1.697	1.64	1.574	1.514	1.448	1.381	1.318	1.245	1.175	1.115	1.049	0.973	0.913	0.84	0.773	0.716	0.696	0.691	0.693	0.697	0.698	0.711	0.703	0.702	0.693
		3.503	3.166	2.939	2.819	2.676	2.615	2.569	2.519	2.471	2.433	2.392	2.339	2.296	2.247	2.195	2.148	2.093	2.036	1.998	1.932	1.876	1.82	1.752	1.697	1.648	1.582	1.519	1.462	1.405	1.344	1.282	1.217	1.159	1.089	1.023	0.968	0.899	0.838	0.771	0.732	0.716	0.714	0.716	0.712	0.713	0.713	0.704	0.705
		3.502	3.132	2.928	2.816	2.667	2.615	2.544	2.499	2.459	2.414	2.377	2.328	2.285	2.236	2.186	2.144	2.083	2.036	1.977	1.917	1.862	1.805	1.741	1.683	1.629	1.569	1.506	1.448	1.395	1.322	1.262	1.199	1.146	1.08	1.013	0.945	0.88	0.818	0.757	0.711	0.698	0.688	0.695	0.692	0.697	0.696	0.694	0.695
	Aha1 Rad	3.676	3.341	3.161	3.137	3.111	3.085	3.061	3.03	3.028	3.02	3.022	3.024	3.015	3.021	3.007	3.002	2.987	2.986	2.974	2.959	2.958	2.961	2.937	2.941	2.939	2.925	2.919	2.91	2.907	2.899	2.892	2.877	2.874	2.87	2.865	2.856	2.85	2.853	2.836	2.823	2.811	2.806	2.804	2.794	2.803	2.794	2.783	2.774
		3.586	3.305	3.109	3.079	3.062	3.031	3.01	2.978	2.972	2.983	2.981	2.97	2.967	2.972	2.961	2.948	2.949	2.934	2.932	2.926	2.905	2.919	2.903	2.903	2.901	2.895	2.883	2.877	2.869	2.866	2.862	2.853	2.847	2.849	2.845	2.837	2.843	2.828	2.818	2.803	2.789	2.781	2.776	2.762	2.764	2.76	2.758	2.743
		3.923	3.511	3.277	3.198	3.159	3.11	3.093	3.066	3.057	3.052	3.054	3.059	3.056	3.061	3.051	3.033	3.037	3.024	3.014	3.007	2.979	2.991	2.983	2.983	2.983	2.965	2.968	2.954	2.954	2.948	2.937	2.927	2.927	2.917	2.921	2.913	2.907	2.893	2.886	2.87	2.854	2.848	2.841	2.826	2.834	2.83	2.821	2.813
E33A	alone	3.393	3.127	2.936	2.843	2.789	2.764	2.757	2.735	2.734	2.731	2.724	2.716	2.701	2.701	2.695	2.689	2.676	2.668	2.652	2.647	2.642	2.634	2.629	2.626	2.611	2.608	2.6	2.592	2.579	2.575	2.571	2.557	2.554	2.551	2.546	2.532	2.526	2.525	2.518	2.505	2.507	2.494	2.486	2.476	2.475	2.469	2.461	2.452
		3.424	3.175	2.975	2.899	2.867	2.851	2.84	2.824	2.817	2.807	2.808	2.801	2.793	2.794	2.784	2.78	2.768	2.759	2.757	2.738	2.734	2.727	2.724	2.716	2.712	2.703	2.697	2.685	2.683	2.674	2.659	2.655	2.649	2.646	2.64	2.628	2.624	2.622	2.609	2.6	2.595	2.59	2.582	2.569	2.57	2.569	2.555	2.543
		3.205	2.97	2.842	2.779	2.773	2.759	2.751	2.738	2.731	2.72	2.716	2.711	2.7	2.704	2.69	2.694	2.684	2.675	2.668	2.655	2.652	2.645	2.635	2.633	2.623	2.619	2.61	2.6	2.595	2.589	2.583	2.576	2.57	2.568	2.561	2.554	2.544	2.544	2.536	2.524	2.518	2.512	2.506	2.502	2.492	2.49	2.477	2.47
	Rad	3.659	3.268	3.121	3.034	2.987	2.959	2.947	2.919	2.913	2.91	2.898	2.887	2.89	2.874	2.878	2.868	2.858	2.848	2.839	2.825	2.813	2.813	2.802	2.797	2.794	2.779	2.775	2.766	2.76	2.751	2.74	2.735	2.727	2.724	2.719	2.708	2.706	2.699	2.691	2.678	2.668	2.665	2.658	2.65	2.64	2.642	2.632	2.618
		3.78	3.421	3.262	3.154	3.101	3.064	3.054	3.04	3.026	3.019	3.012	3.005	2.993	2.996	2.987	2.981	2.97	2.962	2.95	2.932	2.934	2.923	2.917	2.914	2.908	2.893	2.886	2.88	2.879	2.861	2.855	2.845	2.844	2.841	2.833	2.825	2.82	2.818	2.807	2.793	2.786	2.781	2.775	2.763	2.764	2.757	2.744	2.741
		3.666	3.282	3.167	3.087	3.03	2.995	2.985	2.97	2.956	2.947	2.943	2.933	2.923	2.92	2.913	2.908	2.903	2.885	2.883	2.865	2.868	2.852	2.846	2.838	2.832	2.821	2.813	2.817	2.8	2.799	2.781	2.783	2.78	2.777	2.763	2.752	2.75	2.747	2.736	2.724	2.721	2.703	2.709	2.695	2.69	2.69	2.676	2.674
	Aha1	3.496	3.223	2.979	2.884	2.84	2.81	2.799	2.773	2.766	2.755	2.748	2.744	2.743	2.736	2.729	2.718	2.712	2.705	2.701	2.688	2.686	2.675	2.668	2.662	2.655	2.644	2.635	2.631	2.616	2.607	2.601	2.591	2.583	2.579	2.572	2.564	2.556	2.55	2.544	2.537	2.529	2.521	2.514	2.504	2.501	2.494	2.483	2.471
		3.447	3.15	2.896	2.823	2.764	2.723	2.72	2.709	2.696	2.69	2.688	2.68	2.673	2.672	2.66	2.658	2.644	2.64	2.632	2.617	2.608	2.599	2.588	2.589	2.578	2.57	2.562	2.553	2.543	2.53	2.522	2.514	2.511	2.505	2.497	2.486	2.478	2.473	2.463	2.459	2.447	2.445	2.436	2.43	2.425	2.413	2.405	2.394
		3.325	3.101	2.941	2.883	2.846	2.82	2.814	2.804	2.789	2.791	2.787	2.781	2.766	2.765	2.751	2.741	2.739	2.727	2.734	2.713	2.705	2.7	2.691	2.687	2.674	2.665	2.654	2.648	2.637	2.626	2.618	2.605	2.601	2.595	2.587	2.574	2.576	2.563	2.555	2.541	2.536	2.53	2.527	2.509	2.51	2.504	2.492	2.49
	Aha1 Rad	3.553	3.259	3.121	3.043	2.998	2.969	2.954	2.93	2.919	2.91	2.909	2.895	2.889	2.878	2.869	2.863	2.853	2.842	2.833	2.821	2.823	2.814	2.799	2.801	2.793	2.786	2.78	2.772	2.76	2.755	2.745	2.731	2.731	2.731	2.723	2.707	2.7	2.696	2.689	2.675	2.664	2.653	2.649	2.64	2.634	2.637	2.621	2.611
		3.63	3.273	3.115	3.048	3.015	2.989	2.977	2.969	2.961	2.946	2.932	2.923	2.908	2.908	2.898	2.896	2.885	2.877	2.869	2.864	2.856	2.853	2.838	2.848	2.832	2.827	2.817	2.808	2.803	2.784	2.778	2.766	2.76	2.76	2.749	2.738	2.733	2.724	2.719	2.704	2.7	2.687	2.684	2.672	2.669	2.657	2.648	2.644
		3.534	3.131	3.031	2.982	2.936	2.906	2.897	2.879	2.862	2.864	2.842	2.836	2.829	2.826	2.827	2.814	2.806	2.804	2.799	2.789	2.781	2.777	2.76	2.765	2.749	2.738	2.736	2.73	2.72	2.705	2.7	2.685	2.679	2.674	2.674	2.659	2.652	2.647	2.643	2.626	2.618	2.612	2.612	2.595	2.593	2.595	2.581	2.578
T171A	alone	3.725	3.411	3.22	3.012	2.957	2.907	2.877	2.849	2.842	2.819	2.812	2.8	2.791	2.789	2.775	2.759	2.752	2.739	2.732	2.716	2.703	2.7	2.691	2.683	2.678	2.665	2.657	2.653	2.64	2.628	2.616	2.605	2.603	2.592	2.585	2.572	2.562	2.556	2.546	2.534	2.521	2.515	2.504	2.495	2.484	2.48	2.477	2.463
		3.57	3.275	3.119	2.999	2.908	2.869	2.837	2.813	2.797	2.788	2.781	2.775	2.761	2.762	2.757	2.745	2.741	2.728	2.717	2.7	2.694	2.684	2.675	2.674	2.659	2.647	2.642	2.631	2.619	2.611	2.603	2.589	2.581	2.58	2.574	2.566	2.555	2.559	2.536	2.532	2.518	2.509	2.5	2.497	2.49	2.481	2.465	2.453
		3.57	3.29	3.105	2.98	2.901	2.855	2.835	2.807	2.795	2.788	2.773	2.77	2.762	2.759	2.751	2.74	2.734	2.72	2.713	2.702	2.686	2.684	2.674	2.669	2.657	2.647	2.637	2.632	2.619	2.612	2.598	2.588	2.584	2.584	2.579	2.561	2.557	2.553	2.54	2.534	2.52	2.51	2.504	2.496	2.491	2.485	2.472	2.461
	Rad	3.785	3.499	3.372	3.292	3.228	3.186	3.157	3.124	3.104	3.09	3.075	3.071	3.061	3.066	3.053	3.05	3.044	3.035	3.03	3.016	3.013	3.014	3.006	3.006	3.005	3.002	2.991	2.991	2.985	2.986	2.986	2.972	2.973	2.977	2.971	2.962	2.972	2.963	2.958	2.956	2.945	2.944	2.939	2.936	2.941	2.936	2.933	2.92
		3.874	3.568	3.417	3.302	3.264	3.195	3.157	3.121	3.101	3.094	3.085	3.075	3.063	3.059	3.055	3.054	3.051	3.038	3.033	3.026	3.005	3.062	3.024	3.028	3.017	3.005	3.008	3.014	2.996	2.999	3	2.988	2.986	2.979	2.964	2.963	2.954	2.949	2.932	2.928	2.927	2.922	2.927	2.914	2.916	2.916	2.909	2.905
		3.882	3.554	3.439	3.317	3.253	3.192	3.163	3.13	3.111	3.093	3.075	3.071	3.069	3.06	3.06	3.046	3.045	3.041	3.032	3.02	3.019	3.014	3.007	3.015	3.012	2.998	2.998	3.003	2.986	2.982	2.981	2.974	2.968	2.972	2.974	2.966	2.971	2.97	2.96	2.946	2.94	2.944	2.944	2.937	2.94	2.934	2.931	2.918
	Aha1	3.707	3.426	3.186	3.042	2.913	2.835	2.773	2.719	2.67	2.613	2.554	2.494	2.44	2.376	2.32	2.251	2.186	2.12	2.049	1.98	1.924	1.843	1.766	1.699	1.628	1.553	1.486	1.41	1.34	1.264	1.18	1.104	1.028	0.955	0.874	0.807	0.748	0.73	0.726	0.724	0.716	0.711	0.714	0.713	0.72	0.72	0.721	0.718
		3.447	3.171	3.003	2.893	2.817	2.748	2.692	2.63	2.579	2.525	2.471	2.415	2.358	2.297	2.233	2.171	2.096	2.025	1.954	1.88	1.822	1.746	1.667	1.599	1.52	1.448	1.374	1.306	1.223	1.145	1.063	0.984	0.906	0.837	0.757	0.717	0.722	0.712	0.708	0.694	0.693	0.688	0.692	0.69	0.693	0.697	0.689	0.697
		3.347	3.138	3.017	2.906	2.838	2.771	2.728	2.667	2.611	2.559	2.509	2.453	2.392	2.33	2.266	2.199	2.131	2.065	1.994	1.919	1.853	1.778	1.703	1.638	1.558	1.485	1.411	1.347	1.264	1.192	1.113	1.028	0.952	0.878	0.799	0.74	0.725	0.718	0.714	0.707	0.705	0.708	0.705	0.705	0.708	0.711	0.709	0.709
	Aha1 Rad	3.695	3.433	3.338	3.239	3.17	3.13	3.112	3.088	3.072	3.055	3.059	3.05	3.05	3.054	3.047	3.054	3.025	3.026	3.021	3.017	3.009	3.006	3.004	2.996	2.997	2.986	2.987	3.005	3.004	3.005	2.983	2.983	2.97	2.975	2.972	2.958	2.95	2.947	2.936	2.924	2.919	2.911	2.917	2.9	2.902	2.902	2.897	2.89
		3.535	3.36	3.25	3.185	3.144	3.09	3.076	3.057	3.048	3.038	3.031	3.019	3.017	3.024	3.01	3.008	3.003	2.997	2.987	2.984	2.984	2.978	2.967	2.977	2.966	2.959	2.961	2.966	2.959	2.955	2.959	2.947	2.947	2.945	2.937	2.93	2.927	2.92	2.918	2.902	2.892	2.894	2.888	2.882	2.882	2.882	2.876	2.87
		3.936	3.52	3.375	3.264	3.21	3.158	3.14	3.114	3.099	3.085	3.075	3.064	3.062	3.067	3.053	3.041	3.037	3.03	3.025	3.018	3.005	3.013	3.002	2.998	2.996	2.989	2.986	2.989	2.985	2.973	2.979	2.974	2.966	2.969	2.957	2.948	2.94	2.94	2.925	2.923	2.913	2.908	2.908	2.898	2.905	2.901	2.9	2.888
E372K	alone	3.456	3.156	3.036	2.975	2.93	2.876	2.844	2.814	2.795	2.779	2.763	2.743	2.728	2.714	2.692	2.675	2.66	2.633	2.622	2.599	2.579	2.562	2.539	2.527	2.505	2.486	2.465	2.447	2.427	2.407	2.384	2.36	2.342	2.324	2.307	2.283	2.264	2.248	2.225	2.205	2.182	2.164	2.142	2.116	2.103	2.086	2.064	2.039
		3.39	3.205	3.098	3.004	2.948	2.898	2.868	2.84	2.827	2.812	2.791	2.778	2.757	2.752	2.737	2.718	2.695	2.681	2.662	2.642	2.624	2.602	2.584	2.572	2.554	2.537	2.517	2.499	2.478	2.461	2.442	2.415	2.398	2.38	2.362	2.338	2.323	2.313	2.29	2.264	2.248	2.227	2.213	2.193	2.175	2.155	2.138	2.118
		3.441	3.208	3.09	3.002	2.948	2.888	2.857	2.833	2.815	2.79	2.782	2.773	2.749	2.74	2.724	2.703	2.689	2.663	2.649	2.631	2.618	2.598	2.578	2.564	2.549	2.52	2.504	2.494	2.469	2.45	2.429	2.41	2.389	2.379	2.357	2.335	2.315	2.302	2.279	2.263	2.242	2.227	2.204	2.183	2.163	2.142	2.123	2.106
	Rad	3.807	3.519	3.369	3.256	3.187	3.134	3.104	3.066	3.053	3.038	3.022	3.012	3.007	3.004	2.992	2.99	2.984	2.986	2.974	2.967	2.959	2.96	2.948	2.949	2.939	2.932	2.925	2.923	2.916	2.906	2.902	2.892	2.895	2.894	2.888	2.878	2.886	2.885	2.871	2.853	2.85	2.843	2.845	2.832	2.831	2.82	2.812	2.801
		3.7	3.496	3.384	3.269	3.215	3.16	3.136	3.103	3.076	3.065	3.051	3.034	3.023	3.027	3.025	3.017	3.012	3.008	2.996	2.985	2.974	2.977	2.966	2.972	2.957	2.95	2.946	2.945	2.932	2.928	2.921	2.91	2.908	2.912	2.902	2.889	2.892	2.891	2.885	2.86	2.854	2.852	2.846	2.836	2.837	2.823	2.818	2.808
		3.756	3.48	3.381	3.281	3.208	3.151	3.12	3.086	3.074	3.068	3.063	3.062	3.063	3.059	3.061	3.047	3.038	3.035	3.028	3.013	2.985	3	2.986	3.003	2.99	2.98	2.974	2.963	2.96	2.953	2.942	2.937	2.934	2.928	2.92	2.907	2.909	2.908	2.894	2.88	2.876	2.863	2.853	2.84	2.843	2.834	2.823	2.821
	Aha1	3.524	3.238	3.086	2.974	2.897	2.836	2.784	2.732	2.688	2.648	2.599	2.562	2.518	2.474	2.433	2.387	2.333	2.286	2.233	2.182	2.133	2.08	2.029	1.983	1.924	1.866	1.815	1.757	1.699	1.64	1.581	1.527	1.471	1.417	1.351	1.297	1.24	1.188	1.129	1.074	1.016	0.961	0.905	0.851	0.793	0.743	0.718	0.714
		3.599	3.426	3.178	3.053	2.956	2.868	2.819	2.766	2.717	2.675	2.631	2.586	2.535	2.497	2.445	2.399	2.346	2.298	2.251	2.197	2.162	2.099	2.038	1.995	1.94	1.877	1.825	1.771	1.714	1.658	1.599	1.54	1.487	1.436	1.372	1.314	1.262	1.213	1.149	1.095	1.044	0.979	0.927	0.865	0.817	0.75	0.7	0.682
		3.56	3.242	3.045	2.925	2.839	2.777	2.732	2.683	2.651	2.602	2.573	2.536	2.492	2.465	2.432	2.389	2.347	2.305	2.247	2.207	2.138	2.107	2.054	2.013	1.96	1.908	1.853	1.799	1.748	1.691	1.637	1.581	1.529	1.481	1.42	1.37	1.313	1.266	1.206	1.153	1.091	1.028	0.964	0.897	0.844	0.791	0.734	0.702
	Aha1 Rad	3.922	3.614	3.497	3.395	3.332	3.285	3.265	3.201	3.181	3.172	3.146	3.135	3.127	3.124	3.112	3.104	3.086	3.079	3.064	3.066	3.023	3.036	3.026	3.022	3.018	3.009	2.998	2.99	2.978	2.975	2.973	2.958	2.958	2.954	2.941	2.931	2.926	2.922	2.91	2.9	2.887	2.87	2.856	2.843	2.844	2.84	2.832	2.824
		3.945	3.588	3.444	3.343	3.282	3.227	3.198	3.154	3.132	3.113	3.097	3.088	3.079	3.075	3.063	3.059	3.05	3.035	3.024	3.018	3.003	3.006	2.992	2.997	2.991	2.978	2.965	2.97	2.957	2.948	2.946	2.933	2.925	2.927	2.926	2.913	2.904	2.901	2.892	2.884	2.881	2.871	2.872	2.858	2.858	2.864	2.846	2.84
		3.64	3.428	3.336	3.254	3.215	3.165	3.124	3.083	3.056	3.049	3.031	3.02	3.018	3.023	3.01	2.998	2.992	2.979	2.974	2.963	2.95	2.949	2.939	2.945	2.934	2.925	2.916	2.909	2.908	2.899	2.896	2.884	2.877	2.876	2.872	2.862	2.848	2.85	2.833	2.824	2.81	2.802	2.792	2.785	2.787	2.776	2.768	2.754
E33A+ T171A	alone	3.241	3.151	3.061	2.997	2.949	2.907	2.881	2.849	2.83	2.823	2.81	2.802	2.792	2.793	2.788	2.785	2.784	2.776	2.773	2.766	2.763	2.758	2.756	2.76	2.743	2.74	2.744	2.74	2.728	2.727	2.726	2.714	2.715	2.716	2.715	2.705	2.703	2.707	2.7	2.69	2.688	2.687	2.685	2.682	2.684	2.683	2.683	2.67
		3.389	3.213	3.119	3.033	2.98	2.932	2.904	2.866	2.847	2.835	2.815	2.803	2.8	2.795	2.797	2.79	2.79	2.785	2.781	2.774	2.768	2.769	2.766	2.768	2.754	2.755	2.755	2.753	2.746	2.737	2.736	2.729	2.732	2.726	2.725	2.716	2.719	2.721	2.714	2.709	2.7	2.701	2.7	2.691	2.694	2.696	2.692	2.684
		3.377	3.202	3.114	3.008	2.958	2.902	2.873	2.829	2.814	2.795	2.786	2.785	2.778	2.778	2.771	2.768	2.759	2.756	2.756	2.755	2.748	2.747	2.735	2.744	2.738	2.73	2.73	2.727	2.718	2.717	2.707	2.704	2.705	2.705	2.698	2.694	2.693	2.688	2.685	2.682	2.672	2.673	2.673	2.659	2.664	2.665	2.663	2.652
	Rad	3.714	3.533	3.463	3.371	3.331	3.289	3.258	3.221	3.179	3.161	3.123	3.116	3.092	3.084	3.073	3.053	3.049	3.036	3.032	3.025	3.022	3.016	3.011	3.013	3.007	2.997	2.995	2.991	2.977	2.981	2.971	2.968	2.965	2.971	2.968	2.953	2.953	2.954	2.944	2.944	2.931	2.933	2.934	2.929	2.935	2.928	2.917	2.92
		3.893	3.597	3.493	3.402	3.344	3.293	3.263	3.214	3.207	3.196	3.172	3.146	3.132	3.124	3.118	3.094	3.082	3.08	3.077	3.063	3.058	3.056	3.045	3.054	3.047	3.036	3.038	3.03	3.027	3.028	3.026	3.019	3.018	3.014	3.009	3.003	2.998	2.997	2.981	2.949	2.97	2.958	2.956	2.95	2.949	2.958	2.946	2.944
		3.763	3.496	3.377	3.312	3.251	3.202	3.185	3.151	3.129	3.113	3.098	3.085	3.067	3.077	3.067	3.067	3.046	3.044	3.04	3.031	3.026	3.025	3.003	3.014	3.006	2.996	2.996	2.982	2.976	2.971	2.96	2.954	2.951	2.949	2.947	2.941	2.942	2.939	2.932	2.915	2.912	2.909	2.915	2.9	2.911	2.904	2.895	2.893
	Aha1	3.514	3.303	3.202	3.056	2.98	2.929	2.891	2.851	2.832	2.82	2.808	2.801	2.805	2.806	2.799	2.788	2.777	2.76	2.763	2.755	2.752	2.752	2.747	2.757	2.76	2.748	2.736	2.74	2.737	2.727	2.722	2.719	2.72	2.718	2.718	2.706	2.698	2.699	2.685	2.673	2.689	2.667	2.668	2.66	2.656	2.658	2.649	2.651
		3.394	3.185	3.075	2.994	2.944	2.902	2.867	2.833	2.816	2.809	2.799	2.801	2.8	2.8	2.793	2.784	2.774	2.772	2.767	2.768	2.758	2.752	2.749	2.754	2.742	2.73	2.728	2.762	2.718	2.714	2.705	2.7	2.698	2.693	2.686	2.678	2.675	2.672	2.661	2.66	2.655	2.647	2.649	2.632	2.639	2.629	2.629	2.622
		3.396	3.175	3.072	2.991	2.943	2.889	2.869	2.843	2.836	2.826	2.826	2.826	2.82	2.817	2.812	2.811	2.796	2.805	2.795	2.791	2.787	2.773	2.768	2.771	2.768	2.753	2.754	2.745	2.742	2.728	2.727	2.72	2.715	2.711	2.71	2.698	2.699	2.69	2.681	2.661	2.663	2.659	2.655	2.656	2.651	2.647	2.64	2.634
	Aha1 Rad	3.808	3.667	3.539	3.418	3.369	3.317	3.283	3.227	3.192	3.172	3.135	3.116	3.109	3.094	3.084	3.075	3.063	3.057	3.049	3.038	3.03	3.028	3.02	3.017	3.021	3.01	3.007	2.996	2.985	2.984	2.979	2.976	2.974	2.976	2.965	2.961	2.954	2.957	2.947	2.923	2.922	2.921	2.923	2.907	2.91	2.896	2.898	2.893
		3.059	2.918	2.838	2.811	2.789	2.759	2.727	2.69	2.66	2.636	2.617	2.594	2.567	2.543	2.521	2.506	2.482	2.468	2.459	2.443	2.428	2.418	2.403	2.405	2.397	2.385	2.381	2.366	2.362	2.357	2.347	2.341	2.337	2.336	2.333	2.324	2.317	2.319	2.305	2.302	2.301	2.291	2.289	2.285	2.281	2.273	2.274	2.264
		3.651	3.441	3.355	3.318	3.27	3.228	3.189	3.137	3.121	3.095	3.078	3.06	3.038	3.038	3.027	3.01	3.002	3.009	2.998	2.99	2.99	2.972	2.97	2.97	2.966	2.959	2.947	2.944	2.939	2.931	2.923	2.921	2.911	2.913	2.907	2.903	2.893	2.893	2.885	2.88	2.87	2.873	2.861	2.858	2.851	2.849	2.846	2.837
E33A+ E372K	alone	3.285	3.172	3.068	3.001	2.959	2.912	2.885	2.847	2.829	2.826	2.808	2.801	2.796	2.796	2.788	2.781	2.772	2.775	2.767	2.764	2.759	2.76	2.75	2.754	2.747	2.74	2.74	2.734	2.729	2.722	2.723	2.713	2.716	2.716	2.713	2.705	2.709	2.704	2.695	2.682	2.684	2.682	2.679	2.676	2.675	2.673	2.664	2.658
		3.35	3.21	3.106	3.01	2.983	2.927	2.894	2.865	2.84	2.831	2.821	2.809	2.806	2.8	2.794	2.793	2.788	2.786	2.779	2.773	2.768	2.764	2.762	2.759	2.757	2.747	2.749	2.742	2.738	2.733	2.738	2.722	2.723	2.717	2.714	2.721	2.711	2.707	2.696	2.684	2.69	2.683	2.68	2.675	2.68	2.681	2.672	2.663
		3.43	3.236	3.133	3.04	2.993	2.946	2.906	2.872	2.849	2.825	2.809	2.804	2.787	2.784	2.773	2.774	2.767	2.764	2.752	2.749	2.741	2.743	2.729	2.737	2.732	2.72	2.715	2.715	2.71	2.701	2.7	2.689	2.69	2.687	2.686	2.679	2.683	2.68	2.663	2.667	2.662	2.658	2.651	2.653	2.653	2.649	2.65	2.637
	Rad	3.607	3.455	3.352	3.279	3.259	3.208	3.179	3.141	3.11	3.094	3.064	3.05	3.032	3.023	3.005	2.991	2.977	2.977	2.964	2.956	2.946	2.943	2.934	2.933	2.925	2.911	2.905	2.904	2.897	2.889	2.883	2.876	2.872	2.874	2.87	2.861	2.863	2.865	2.857	2.843	2.851	2.844	2.841	2.843	2.832	2.821	2.826	2.815
		3.617	3.458	3.36	3.285	3.245	3.206	3.17	3.134	3.105	3.084	3.054	3.041	3.011	3.005	2.991	2.975	2.963	2.959	2.949	2.938	2.931	2.916	2.915	2.91	2.906	2.895	2.894	2.892	2.887	2.885	2.885	2.882	2.874	2.879	2.874	2.875	2.878	2.881	2.876	2.857	2.862	2.857	2.848	2.846	2.849	2.837	2.838	2.83
		3.591	3.454	3.335	3.283	3.243	3.214	3.181	3.145	3.112	3.095	3.065	3.049	3.02	3.015	3.002	2.985	2.977	2.97	2.97	2.957	2.939	2.931	2.935	2.938	2.933	2.923	2.919	2.92	2.919	2.922	2.915	2.917	2.911	2.905	2.903	2.903	2.899	2.898	2.891	2.873	2.873	2.871	2.868	2.859	2.861	2.856	2.847	2.831
	Aha1	3.223	3.08	2.988	2.922	2.885	2.836	2.803	2.776	2.757	2.749	2.739	2.734	2.722	2.719	2.716	2.704	2.707	2.701	2.7	2.688	2.681	2.677	2.666	2.668	2.659	2.652	2.648	2.637	2.639	2.627	2.617	2.616	2.613	2.616	2.62	2.626	2.622	2.631	2.627	2.611	2.608	2.613	2.608	2.601	2.597	2.586	2.585	2.573
		3.282	3.151	3.053	2.971	2.924	2.875	2.839	2.809	2.787	2.777	2.779	2.766	2.753	2.757	2.747	2.74	2.736	2.736	2.729	2.719	2.713	2.719	2.694	2.701	2.694	2.677	2.681	2.674	2.664	2.659	2.659	2.649	2.653	2.663	2.656	2.66	2.67	2.668	2.659	2.64	2.648	2.644	2.646	2.631	2.635	2.629	2.625	2.612
		3.36	3.176	3.047	2.949	2.893	2.84	2.814	2.771	2.746	2.741	2.719	2.726	2.71	2.7	2.688	2.674	2.675	2.669	2.667	2.657	2.648	2.641	2.637	2.636	2.634	2.62	2.618	2.608	2.602	2.594	2.597	2.591	2.587	2.599	2.603	2.605	2.618	2.62	2.612	2.592	2.602	2.597	2.6	2.583	2.579	2.575	2.573	2.558
	Aha1 Rad	3.534	3.409	3.315	3.252	3.218	3.173	3.133	3.088	3.069	3.046	3.019	3.007	2.99	2.982	2.963	2.961	2.95	2.95	2.933	2.93	2.917	2.911	2.901	2.904	2.905	2.897	2.89	2.884	2.872	2.872	2.866	2.865	2.87	2.869	2.86	2.859	2.869	2.861	2.852	2.834	2.836	2.837	2.828	2.822	2.815	2.819	2.807	2.796
		3.512	3.4	3.313	3.265	3.225	3.181	3.13	3.1	3.078	3.06	3.038	3.041	3.031	3.023	3.011	2.99	2.993	2.991	2.98	2.973	2.964	2.961	2.955	2.962	2.958	2.948	2.947	2.933	2.929	2.926	2.914	2.914	2.911	2.909	2.914	2.897	2.896	2.894	2.884	2.867	2.864	2.861	2.856	2.846	2.84	2.835	2.83	2.819
		3.495	3.406	3.337	3.267	3.223	3.174	3.137	3.096	3.078	3.07	3.053	3.047	3.043	3.04	3.037	3.029	3.021	3.018	3.009	2.991	2.981	2.986	2.967	2.975	2.978	2.963	2.955	2.948	2.934	2.932	2.925	2.922	2.917	2.913	2.907	2.906	2.896	2.891	2.883	2.863	2.863	2.862	2.857	2.852	2.845	2.84	2.828	2.829
[NADH] mM
0 (blank)	0.113	0.124	0.133	0.152	0.175	0.182	0.207	0.222	0.224	0.232	0.229	0.221	0.227	0.234	0.248	0.258	0.258	0.254	0.258	0.252	0.252	0.248	0.242	0.247	0.242	0.231	0.23	0.228	0.219	0.218	0.213	0.209	0.212	0.212	0.203	0.203	0.201	0.208	0.204	0.203	0.199	0.199	0.205	0.2	0.204	0.204	0.203	0.202	0.21
0.0375	0.325	0.339	0.337	0.333	0.335	0.336	0.336	0.332	0.331	0.33	0.328	0.324	0.318	0.319	0.32	0.319	0.32	0.319	0.311	0.315	0.311	0.311	0.314	0.306	0.31	0.306	0.31	0.304	0.303	0.307	0.302	0.299	0.304	0.305	0.304	0.303	0.299	0.302	0.299	0.29	0.294	0.29	0.291	0.292	0.296	0.296	0.293	0.296	0.295
0.075	0.526	0.535	0.534	0.531	0.537	0.533	0.539	0.533	0.532	0.524	0.522	0.526	0.516	0.528	0.52	0.522	0.515	0.517	0.51	0.51	0.509	0.51	0.502	0.512	0.505	0.5	0.502	0.501	0.5	0.498	0.499	0.497	0.491	0.496	0.493	0.495	0.493	0.497	0.492	0.481	0.488	0.491	0.488	0.483	0.486	0.483	0.48	0.476	0.483
0.15	0.948	0.959	0.959	0.956	0.957	0.956	0.96	0.957	0.951	0.954	0.947	0.947	0.942	0.942	0.947	0.943	0.939	0.941	0.938	0.936	0.931	0.93	0.928	0.933	0.93	0.923	0.925	0.923	0.922	0.925	0.918	0.915	0.923	0.92	0.921	0.92	0.918	0.923	0.916	0.901	0.917	0.913	0.915	0.908	0.91	0.914	0.906	0.906	0.909
0.3	1.797	1.801	1.801	1.807	1.814	1.81	1.804	1.8	1.798	1.8	1.791	1.79	1.791	1.784	1.781	1.78	1.782	1.782	1.778	1.772	1.768	1.772	1.763	1.773	1.768	1.761	1.772	1.763	1.769	1.768	1.758	1.756	1.764	1.761	1.765	1.76	1.758	1.762	1.758	1.747	1.756	1.75	1.751	1.751	1.755	1.758	1.752	1.752	1.745
0.6	3.492	3.505	3.492	3.501	3.492	3.482	3.498	3.478	3.491	3.492	3.477	3.48	3.47	3.471	3.472	3.469	3.462	3.47	3.474	3.463	3.453	3.437	3.449	3.461	3.458	3.444	3.452	3.454	3.458	3.439	3.448	3.446	3.438	3.442	3.438	3.435	3.437	3.441	3.451	3.44	3.432	3.425	3.433	3.425	3.439	3.452	3.426	3.424	3.428
[truncated: 48 more columns]

## Sheet: Supplemental Figure 1C
Raw data for Supplemental figure 1C: Blank corrected OD@600 nm of indicated cultures over time (hr). Each row is a biological replicate.
		hr
		0	0.333333	0.666667	1	1.33333	1.66667	2	2.33333	2.66667	3	3.33333	3.66667	4	4.33333	4.66667	5	5.33333	5.66667	6	6.33333	6.66667	7	7.33333	7.66667	8	8.33333	8.66667	9	9.33333	9.66667	10	10.3333	10.6667	11	11.3333	11.6667	12	12.3333	12.6667	13	13.3333	13.6667	14	14.3333	14.6667	15	15.3333	15.6667
OD600	HSP82	0.068	0.095	0.138	0.132	0.151	0.164	0.151	0.172	0.193	0.222	0.242	0.257	0.286	0.293	0.352	0.377	0.387	0.442	0.458	0.495	0.537	0.541	0.591	0.639	0.7	0.764	0.848	0.906	0.958	1.059	1.164	1.273	1.393	1.446	1.601	1.712	1.831	1.923	2.018	2.03	2.036	2.107	2.118	2.113	2.153	2.16	2.154	2.184
		0.081	0.12	0.141	0.15	0.161	0.176	0.193	0.236	0.258	0.306	0.336	0.359	0.398	0.432	0.48	0.526	0.561	0.648	0.673	0.765	0.841	0.892	0.969	1.063	1.147	1.213	1.313	1.417	1.494	1.632	1.732	1.857	1.959	2.068	2.217	2.33	2.528	2.652	2.874	2.943	2.927	3.049	3.083	3.102	3.152	3.173	3.164	3.194
		0.087	0.126	0.155	0.167	0.187	0.229	0.231	0.277	0.292	0.329	0.365	0.392	0.419	0.458	0.494	0.52	0.555	0.6	0.637	0.693	0.742	0.784	0.857	0.869	0.968	1.07	1.099	1.205	1.299	1.456	1.592	1.744	1.858	2.021	2.185	2.27	2.473	2.542	2.725	2.8	2.767	2.933	2.926	2.939	3.029	3.072	3.065	3.084
	hsp82-E33A	0.061	0.109	0.163	0.15	0.178	0.208	0.252	0.269	0.301	0.321	0.331	0.354	0.362	0.401	0.436	0.453	0.437	0.514	0.518	0.535	0.594	0.577	0.626	0.658	0.722	0.739	0.797	0.784	0.823	0.914	0.965	1.034	1.046	1.108	1.176	1.219	1.28	1.307	1.377	1.43	1.43	1.536	1.603	1.693	1.819	1.912	1.939	2.011
		0.061	0.116	0.179	0.172	0.192	0.215	0.253	0.259	0.322	0.346	0.363	0.377	0.402	0.421	0.478	0.519	0.478	0.571	0.554	0.586	0.645	0.631	0.671	0.745	0.773	0.792	0.864	0.875	0.897	0.944	0.988	1.05	1.097	1.136	1.222	1.26	1.323	1.376	1.451	1.535	1.589	1.7	1.813	1.898	2	2.067	2.154	2.244
		0.052	0.098	0.153	0.127	0.146	0.174	0.204	0.219	0.242	0.267	0.259	0.277	0.28	0.35	0.379	0.398	0.382	0.445	0.461	0.471	0.568	0.561	0.606	0.653	0.717	0.753	0.825	0.802	0.852	0.904	0.964	1.025	1.045	1.076	1.162	1.22	1.278	1.309	1.415	1.474	1.504	1.673	1.715	1.806	1.936	1.977	2.07	2.155
	HSC82	0.076	0.11	0.163	0.135	0.142	0.176	0.21	0.222	0.27	0.289	0.312	0.298	0.356	0.378	0.422	0.432	0.451	0.509	0.549	0.606	0.659	0.707	0.796	0.828	0.914	0.987	1.063	1.081	1.14	1.243	1.323	1.403	1.484	1.577	1.73	1.815	2.032	2.156	2.343	2.527	2.603	2.758	2.794	2.829	2.948	3.026	2.982	3.008
		0.062	0.098	0.141	0.12	0.126	0.156	0.179	0.199	0.232	0.284	0.313	0.292	0.382	0.366	0.438	0.461	0.51	0.572	0.619	0.694	0.732	0.773	0.847	0.925	0.994	1.019	1.134	1.2	1.279	1.349	1.465	1.577	1.694	1.829	1.981	2.089	2.228	2.422	2.641	2.841	2.908	3.057	3.097	3.174	3.261	3.319	3.31	3.323
		0.058	0.103	0.141	0.131	0.161	0.2	0.217	0.246	0.299	0.367	0.409	0.397	0.494	0.484	0.562	0.604	0.632	0.721	0.734	0.829	0.839	0.883	0.956	1.037	1.066	1.129	1.198	1.242	1.298	1.375	1.485	1.612	1.778	1.92	2.12	2.26	2.397	2.638	2.854	3.051	3.183	3.306	3.346	3.369	3.389	3.461	3.414	3.435
	hsc82-E33A	0.06	0.08	0.141	0.12	0.125	0.155	0.167	0.173	0.191	0.209	0.211	0.197	0.218	0.224	0.26	0.253	0.237	0.267	0.268	0.28	0.316	0.304	0.329	0.349	0.373	0.375	0.389	0.386	0.384	0.417	0.418	0.437	0.449	0.449	0.463	0.456	0.486	0.476	0.503	0.501	0.476	0.521	0.5	0.506	0.536	0.553	0.535	0.548
		0.062	0.095	0.156	0.119	0.14	0.161	0.192	0.233	0.263	0.29	0.297	0.308	0.328	0.34	0.38	0.403	0.377	0.423	0.42	0.432	0.471	0.469	0.51	0.554	0.56	0.602	0.642	0.662	0.666	0.704	0.733	0.768	0.785	0.814	0.833	0.854	0.93	0.936	0.988	1.012	1.032	1.094	1.122	1.154	1.168	1.215	1.218	1.257
		0.056	0.084	0.137	0.122	0.145	0.17	0.197	0.221	0.243	0.248	0.259	0.265	0.284	0.299	0.333	0.343	0.331	0.381	0.382	0.396	0.458	0.432	0.474	0.513	0.537	0.564	0.601	0.618	0.639	0.667	0.705	0.735	0.772	0.79	0.816	0.834	0.892	0.915	0.968	0.982	0.997	1.075	1.086	1.134	1.15	1.225	1.232	1.267
[truncated: 24 more columns]

[truncated: 2 more sheets: Supplemental Figure 2B & 2C, Supplemental Figure 2E & 2F]
